# Supplementary material for: Bis(5-hy­droxy­isophthalato-κO 1)bis­[4-(pyridine-3-carboxamido-κN 3)pyridinium]copper(II) tetra­hydrate
Source: Acta Crystallogr Sect E Struct Rep Online. 2013 Nov 16;69(Pt 12):m663. doi: 10.1107/S1600536813030675 (PMC3884997; doi:10.1107/S1600536813030675)
Supplement: Supplementary file 1 [file e-69-0m663-sup1.cif]

##############################################################################
#                                                                            #
# This CIF contains the data in a paper accepted for publication in          #
# Acta Crystallographica Section E. It conforms to the requirements of       #
# Notes for Authors for Acta Crystallographica Section E, and has been       #
# peer reviewed under the auspices of the IUCr Commission on Journals.       #
#                                                                            #
# Full details of the Crystallographic Information File format               #
# are given in the paper "The Crystallographic Information File (CIF):       #
# a New Standard Archive File for Crystallography" by S. R. Hall, F. H.      #
# Allen and I. D. Brown [Acta Cryst. (1991), A47, 655-685].                  #
#                                                                            #
# The current version of the core CIF dictionary is obtainable from          #
# ftp://ftp.iucr.org/pub/cif_core.dic.                                       #
#                                                                            #
# Software is freely available for graphical display of the structure(s)     #
# in this CIF. For information consult the CIF software page                 #
# http://www.iucr.org/resources/cif/software.                                #
#                                                                            #
# This file may be used for bona fide research purposes within the           #
# scientific community so long as proper attribution is given to the journal # 
# article from which it was obtained.                                        #
#                                                                            #
##############################################################################
data_I
_audit_creation_method
;
Olex2 1.2
(compiled 2013.09.17 svn.r2790 for OlexSys, GUI svn.r4601)
;
_publ_contact_author_name     'Robert L. LaDuca'
_publ_contact_author_address
;
Lyman Briggs College
Department of Chemistry
E-30 Holmes Hall
Michigan State University
East Lansing, MI 48825 USA
;
_publ_contact_author_email     'laduca@msu.edu'
_publ_contact_author_fax     '517-432-2758'
_publ_contact_author_phone     '517-432-2268'
_publ_section_title
;\
Bis(5-hydroxyisophthalato-\k<i>O</i>^1^)bis[4-(pyridine-3-carboxamido-\
\k<i>N</i>^3^)pyridinium]copper(II) tetrahydrate
;
loop_
    _publ_author_name
    _publ_author_footnote
    _publ_author_address
    'O'Donovan, Megan E.' .
;
Lyman Briggs College
Department of Chemistry
Michigan State University
East Lansing, MI 48825
USA
;
    'LaDuca, Robert L.' .
;
Lyman Briggs College
Department of Chemistry
Michigan State University
East Lansing, MI 48825
USA
;
_database_code_depnum_ccdc_archive     'CCDC 970839'
_chemical_name_systematic
;\
Bis(5-hydroxyisophthalato-\k<i>O</i>^1^)bis[4-(pyridine-3-carboxamido-\
\k<i>N</i>^3^)pyridinium]copper(II) tetrahydrate
;
_chemical_name_common     ?
_chemical_formula_moiety     'C38 H28 Cu N6 O12, 4(H2 O)'
_chemical_formula_sum     'C38 H36 Cu N6 O16'
_chemical_formula_iupac     '[Cu (C11 H10 N3 O)2 (C8 H4 O5)2], 4H2 O'
_chemical_formula_weight     896.27
_chemical_melting_point     ?
_space_group_crystal_system     monoclinic
_space_group_name_H-M_alt     'P 21/c'
_space_group_name_Hall     '-P 2ybc'
loop_
    _space_group_symop_id
    _space_group_symop_operation_xyz
    1 'x, y, z'
    2 '-x, y+1/2, -z+1/2'
    3 '-x, -y, -z'
    4 'x, -y-1/2, z-1/2'
_cell_length_a     16.402(2)
_cell_length_b     7.7699(10)
_cell_length_c     16.403(2)
_cell_angle_alpha     90.00
_cell_angle_beta     115.4660(10)
_cell_angle_gamma     90.00
_cell_volume     1887.3(4)
_cell_formula_units_Z     2
_cell_measurement_reflns_used     9855
_cell_measurement_theta_min     2.491
_cell_measurement_theta_max     25.413
_cell_measurement_temperature     173(2)
_exptl_crystal_description     'block'
_exptl_crystal_colour     'purple'
_exptl_crystal_size_max     0.50
_exptl_crystal_size_mid     0.202
_exptl_crystal_size_min     0.184
_exptl_crystal_density_diffrn     1.577
_exptl_crystal_density_meas     .
_exptl_crystal_density_method     'not measured'
_exptl_crystal_F_000     926
_exptl_absorpt_coefficient_mu     0.665
_exptl_absorpt_correction_type     multi-scan
_exptl_absorpt_process_details
;
(SADABS; Bruker, 2012)
;
_exptl_absorpt_correction_T_min     0.6862
_exptl_absorpt_correction_T_max     0.7452
_exptl_special_details
;
SADABS-2012/1 (Bruker,2012) was used for absorption correction.
wR2(int) was 0.0479 before and 0.0373 after correction.
The Ratio of minimum to maximum transmission is 0.9208.
The \l/2 correction factor is 0.0015.
;
_diffrn_ambient_temperature     173.15
_diffrn_radiation_type     'MoK\a'
_diffrn_radiation_wavelength     0.71073
_diffrn_radiation_monochromator     'graphite'
_diffrn_measurement_device_type     'Bruker APEXII CCD'
_diffrn_measurement_method     '\f and \w scans'
_diffrn_detector_area_resol_mean     ?
_diffrn_reflns_number     15084
_diffrn_reflns_av_R_equivalents     0.0247
_diffrn_reflns_theta_min     2.49
_diffrn_reflns_theta_max     25.43
_diffrn_reflns_theta_full     25.43
_diffrn_measured_fraction_theta_max     0.999
_diffrn_measured_fraction_theta_full     0.999
_diffrn_reflns_limit_h_min     -19
_diffrn_reflns_limit_h_max     19
_diffrn_reflns_limit_k_min     -9
_diffrn_reflns_limit_k_max     9
_diffrn_reflns_limit_l_min     -19
_diffrn_reflns_limit_l_max     19
_diffrn_standards_number     0
_refine_special_details
;
Refinement of <i>F</i>^2^ against ALL reflections. The weighted <i>R</i>-factor
<i>wR</i> and goodness of fit <i>S</i> are based on <i>F</i>^2^, conventional
<i>R</i>-factors <i>R</i> are based on <i>F</i>, with <i>F</i> set to zero for
negative <i>F</i>^2^. The threshold expression of <i>F</i>^2^ >
\s(<i>F</i>^2^) is used only for calculating <i>R</i>-factors(gt) <i>etc</i>.
and is not relevant to the choice of reflections for refinement.
<i>R</i>-factors based on <i>F</i>^2^ are statistically about twice as large
as those based on <i>F</i>, and <i>R</i>- factors based on ALL data will be
even larger.
;
_reflns_number_total     3483
_reflns_number_gt     3122
_reflns_threshold_expression     I>2\s(I)
_refine_ls_structure_factor_coef     Fsqd
_refine_ls_matrix_type     full
_refine_ls_R_factor_all     0.0315
_refine_ls_R_factor_gt     0.0272
_refine_ls_wR_factor_gt     0.0728
_refine_ls_wR_factor_ref     0.0759
_refine_ls_goodness_of_fit_ref     1.069
_refine_ls_restrained_S_all     1.069
_refine_ls_number_reflns     3483
_refine_ls_number_parameters     288
_refine_ls_number_restraints     0
_refine_ls_hydrogen_treatment     mixed
_refine_ls_weighting_scheme     calc
_refine_ls_weighting_details
         'calc w=1/[\s^2^(Fo^2^)+(0.0359P)^2^+1.2489P] where P=(Fo^2^+2Fc^2^)/3'
_atom_sites_solution_hydrogens     geom
_atom_sites_solution_primary     iterative
_atom_sites_solution_secondary     difmap
_refine_ls_shift/su_max     0.000
_refine_ls_shift/su_mean     0.000
_refine_diff_density_max     0.256
_refine_diff_density_min     -0.416
_refine_ls_extinction_method     none
_refine_ls_extinction_coef     ?
loop_
    _atom_type_symbol
    _atom_type_description
    _atom_type_scat_dispersion_real
    _atom_type_scat_dispersion_imag
    _atom_type_scat_source
    'C' 'C' 0.0033 0.0016
                         'International Tables Vol C Tables 4.2.6.8 and 6.1.1.4'
    'H' 'H' 0.0000 0.0000
                         'International Tables Vol C Tables 4.2.6.8 and 6.1.1.4'
    'Cu' 'Cu' 0.3201 1.2651
                         'International Tables Vol C Tables 4.2.6.8 and 6.1.1.4'
    'N' 'N' 0.0061 0.0033
                         'International Tables Vol C Tables 4.2.6.8 and 6.1.1.4'
    'O' 'O' 0.0106 0.0060
                         'International Tables Vol C Tables 4.2.6.8 and 6.1.1.4'
_computing_data_collection     'APEX2 (Bruker, 2006)'
_computing_cell_refinement     'SAINT (Bruker, 2012)'
_computing_data_reduction     'SAINT (Bruker, 2012)'
_computing_structure_solution     'OLEX2 (Dolomanov <i>et al.</i>, 2009)'
_computing_structure_refinement     'SHELXL97 (Sheldrick, 2008)'
_computing_molecular_graphics     'CrystalMaker (Palmer, 2007)'
_computing_publication_material     'OLEX2 (Dolomanov <i>et al.</i>, 2009)'
loop_
    _atom_site_type_symbol
    _atom_site_label
    _atom_site_fract_x
    _atom_site_fract_y
    _atom_site_fract_z
    _atom_site_U_iso_or_equiv
    _atom_site_adp_type
    _atom_site_calc_flag
    _atom_site_refinement_flags
    _atom_site_occupancy
    _atom_site_symmetry_multiplicity
    _atom_site_disorder_assembly
    _atom_site_disorder_group
    Cu Cu1 0.5000 0.5000 0.5000 0.01401(10) Uani d S 1 2 . .
    O O1 0.39722(8) 0.39435(15) 0.40222(8) 0.0194(3) Uani d . 1 1 . .
    O O1W 0.14145(9) -0.00460(18) -0.10490(9) 0.0275(3) Uani d G 1 1 . .
    H H1WA 0.0933 -0.0485 -0.1035 0.041 Uiso d G 1 1 . .
    H H1WB 0.1260 0.0626 -0.1516 0.041 Uiso d G 1 1 . .
    O O2 0.46616(8) 0.48157(16) 0.31902(9) 0.0228(3) Uani d . 1 1 . .
    O O2W 0.40905(9) 0.7846(2) 0.21591(10) 0.0321(3) Uani d G 1 1 . .
    H H2WA 0.4346 0.6894 0.2425 0.048 Uiso d G 1 1 . .
    H H2WB 0.4483 0.8481 0.2072 0.048 Uiso d G 1 1 . .
    O O3 0.07175(9) 0.2777(2) 0.25064(10) 0.0376(4) Uani d . 1 1 . .
    O O4 0.01886(9) 0.13283(19) 0.12102(9) 0.0304(3) Uani d . 1 1 . .
    O O5 0.27672(8) 0.14834(18) 0.02882(8) 0.0255(3) Uani d . 1 1 . .
    H H5 0.2295 0.1022 -0.0096 0.038 Uiso calc R 1 1 . .
    O O6 0.15526(9) 0.9500(2) 0.45393(9) 0.0310(3) Uani d . 1 1 . .
    N N1 0.42685(9) 0.71203(18) 0.47758(9) 0.0162(3) Uani d . 1 1 . .
    N N2 0.23450(10) 0.7950(2) 0.58285(10) 0.0209(3) Uani d . 1 1 . .
    H H2 0.2868 0.7446 0.6140 0.025 Uiso calc R 1 1 . .
    N N3 0.05618(10) 0.7640(2) 0.69925(11) 0.0243(3) Uani d . 1 1 . .
    H H3 0.0179(18) 0.754(3) 0.7256(17) 0.049(7) Uiso d . 1 1 . .
    C C1 0.43854(12) 0.8397(2) 0.42900(11) 0.0195(4) Uani d . 1 1 . .
    H H1 0.4862 0.8312 0.4109 0.023 Uiso calc R 1 1 . .
    C C2 0.38399(13) 0.9829(2) 0.40438(13) 0.0241(4) Uani d . 1 1 . .
    H H2A 0.3935 1.0713 0.3694 0.029 Uiso calc R 1 1 . .
    C C3 0.31522(13) 0.9966(2) 0.43120(13) 0.0227(4) Uani d . 1 1 . .
    H H3A 0.2769 1.0947 0.4152 0.027 Uiso calc R 1 1 . .
    C C4 0.30281(11) 0.8649(2) 0.48184(11) 0.0184(4) Uani d . 1 1 . .
    C C5 0.35943(11) 0.7231(2) 0.50298(11) 0.0174(3) Uani d . 1 1 . .
    H H5A 0.3503 0.6312 0.5363 0.021 Uiso calc R 1 1 . .
    C C6 0.22328(12) 0.8746(2) 0.50426(12) 0.0212(4) Uani d . 1 1 . .
    C C7 0.02556(12) 0.8174(3) 0.61421(13) 0.0272(4) Uani d . 1 1 . .
    H H7 -0.0363 0.8480 0.5824 0.033 Uiso calc R 1 1 . .
    C C8 0.08076(12) 0.8293(3) 0.57121(13) 0.0255(4) Uani d . 1 1 . .
    H H8 0.0576 0.8666 0.5102 0.031 Uiso calc R 1 1 . .
    C C9 0.17144(12) 0.7858(2) 0.61853(12) 0.0196(4) Uani d . 1 1 . .
    C C10 0.20149(12) 0.7265(3) 0.70722(12) 0.0246(4) Uani d . 1 1 . .
    H H10 0.2627 0.6932 0.7407 0.029 Uiso calc R 1 1 . .
    C C11 0.14239(13) 0.7166(3) 0.74539(13) 0.0272(4) Uani d . 1 1 . .
    H H11 0.1627 0.6755 0.8055 0.033 Uiso calc R 1 1 . .
    C C12 0.32288(11) 0.3368(2) 0.24693(11) 0.0165(3) Uani d . 1 1 . .
    C C13 0.24036(11) 0.3152(2) 0.25072(11) 0.0167(3) Uani d . 1 1 . .
    H H13 0.2332 0.3524 0.3024 0.020 Uiso calc R 1 1 . .
    C C14 0.16865(11) 0.2397(2) 0.17922(11) 0.0174(4) Uani d . 1 1 . .
    C C15 0.17939(11) 0.1822(2) 0.10391(11) 0.0183(4) Uani d . 1 1 . .
    H H15 0.1306 0.1283 0.0554 0.022 Uiso calc R 1 1 . .
    C C16 0.26192(12) 0.2041(2) 0.10003(11) 0.0183(4) Uani d . 1 1 . .
    C C17 0.33334(11) 0.2836(2) 0.17084(12) 0.0187(4) Uani d . 1 1 . .
    H H17 0.3891 0.3015 0.1674 0.022 Uiso calc R 1 1 . .
    C C18 0.07858(12) 0.2138(2) 0.18280(12) 0.0218(4) Uani d . 1 1 . .
    C C19 0.40097(11) 0.4108(2) 0.32675(11) 0.0167(4) Uani d . 1 1 . .
loop_
    _atom_site_aniso_label
    _atom_site_aniso_U_11
    _atom_site_aniso_U_22
    _atom_site_aniso_U_33
    _atom_site_aniso_U_12
    _atom_site_aniso_U_13
    _atom_site_aniso_U_23
    Cu1 0.01290(16) 0.01534(16) 0.01324(16) 0.00149(11) 0.00510(12) -0.00120(10)
    O1 0.0185(6) 0.0214(6) 0.0162(6) -0.0007(5) 0.0053(5) -0.0027(5)
    O1W 0.0196(7) 0.0403(9) 0.0210(7) -0.0074(6) 0.0074(6) -0.0019(6)
    O2 0.0155(6) 0.0255(7) 0.0267(7) -0.0033(5) 0.0084(5) -0.0035(5)
    O2W 0.0195(7) 0.0429(9) 0.0321(8) -0.0053(6) 0.0096(6) 0.0088(7)
    O3 0.0245(7) 0.0638(10) 0.0321(8) -0.0103(7) 0.0193(7) -0.0163(7)
    O4 0.0189(7) 0.0450(9) 0.0263(7) -0.0103(6) 0.0088(6) -0.0057(6)
    O5 0.0225(7) 0.0359(8) 0.0209(7) -0.0062(6) 0.0119(6) -0.0104(6)
    O6 0.0217(7) 0.0413(8) 0.0309(8) 0.0147(6) 0.0121(6) 0.0113(6)
    N1 0.0156(7) 0.0166(7) 0.0149(7) -0.0006(6) 0.0051(6) -0.0022(5)
    N2 0.0148(7) 0.0278(8) 0.0207(8) 0.0068(6) 0.0081(6) 0.0018(6)
    N3 0.0181(8) 0.0325(9) 0.0260(8) -0.0007(7) 0.0130(7) -0.0050(7)
    C1 0.0183(9) 0.0224(9) 0.0188(9) -0.0021(7) 0.0090(7) -0.0018(7)
    C2 0.0288(10) 0.0189(9) 0.0270(10) -0.0012(8) 0.0142(8) 0.0041(7)
    C3 0.0239(10) 0.0178(9) 0.0246(10) 0.0050(7) 0.0086(8) 0.0019(7)
    C4 0.0170(8) 0.0206(9) 0.0167(8) 0.0014(7) 0.0062(7) -0.0017(7)
    C5 0.0172(8) 0.0190(8) 0.0164(8) 0.0001(7) 0.0076(7) 0.0002(7)
    C6 0.0180(9) 0.0222(9) 0.0231(9) 0.0029(7) 0.0086(8) -0.0013(7)
    C7 0.0149(9) 0.0362(11) 0.0288(10) 0.0041(8) 0.0079(8) -0.0011(8)
    C8 0.0188(9) 0.0342(11) 0.0224(9) 0.0045(8) 0.0078(8) 0.0017(8)
    C9 0.0171(9) 0.0205(9) 0.0218(9) 0.0008(7) 0.0091(7) -0.0057(7)
    C10 0.0153(9) 0.0350(11) 0.0218(9) 0.0032(8) 0.0064(8) 0.0005(8)
    C11 0.0211(9) 0.0399(12) 0.0207(9) 0.0012(8) 0.0089(8) -0.0003(8)
    C12 0.0171(8) 0.0146(8) 0.0169(8) 0.0008(7) 0.0064(7) 0.0014(7)
    C13 0.0178(8) 0.0181(8) 0.0143(8) 0.0020(7) 0.0069(7) 0.0009(7)
    C14 0.0161(8) 0.0180(8) 0.0183(8) 0.0003(7) 0.0077(7) 0.0034(7)
    C15 0.0165(8) 0.0205(9) 0.0151(8) -0.0018(7) 0.0040(7) -0.0008(7)
    C16 0.0214(9) 0.0192(9) 0.0158(8) 0.0008(7) 0.0093(7) -0.0004(7)
    C17 0.0154(8) 0.0203(9) 0.0216(9) 0.0004(7) 0.0091(7) 0.0009(7)
    C18 0.0178(9) 0.0282(10) 0.0199(9) -0.0003(8) 0.0085(8) 0.0031(7)
    C19 0.0146(8) 0.0130(8) 0.0207(9) 0.0036(7) 0.0058(7) -0.0017(7)
_geom_special_details
;
All e.s.d.'s (except the e.s.d. in the dihedral angle between two l.s. planes)
are estimated using the full covariance matrix. The cell e.s.d.'s are taken
into account individually in the estimation of e.s.d.'s in distances, angles
and torsion angles; correlations between e.s.d.'s in cell parameters are only
used when they are defined by crystal symmetry. An approximate (isotropic)
treatment of cell e.s.d.'s is used for estimating e.s.d.'s involving l.s.
planes.
;
loop_
    _geom_bond_atom_site_label_1
    _geom_bond_atom_site_label_2
    _geom_bond_site_symmetry_2
    _geom_bond_distance
    _geom_bond_publ_flag
    Cu1 O1 . 1.9399(12) ?
    Cu1 O1 3_666 1.9399(12) ?
    Cu1 N1 3_666 1.9772(14) ?
    Cu1 N1 . 1.9773(14) ?
    O1 C19 . 1.272(2) ?
    O1W H1WA . 0.8701 ?
    O1W H1WB . 0.8701 ?
    O2 C19 . 1.256(2) ?
    O2W H2WA . 0.8698 ?
    O2W H2WB . 0.8700 ?
    O3 C18 . 1.267(2) ?
    O4 C18 . 1.236(2) ?
    O5 H5 . 0.8400 ?
    O5 C16 . 1.362(2) ?
    O6 C6 . 1.216(2) ?
    N1 C1 . 1.337(2) ?
    N1 C5 . 1.342(2) ?
    N2 H2 . 0.8800 ?
    N2 C6 . 1.369(2) ?
    N2 C9 . 1.392(2) ?
    N3 H3 . 0.91(3) ?
    N3 C7 . 1.330(3) ?
    N3 C11 . 1.337(2) ?
    C1 H1 . 0.9500 ?
    C1 C2 . 1.375(3) ?
    C2 H2A . 0.9500 ?
    C2 C3 . 1.380(3) ?
    C3 H3A . 0.9500 ?
    C3 C4 . 1.387(3) ?
    C4 C5 . 1.386(2) ?
    C4 C6 . 1.502(2) ?
    C5 H5A . 0.9500 ?
    C7 H7 . 0.9500 ?
    C7 C8 . 1.369(3) ?
    C8 H8 . 0.9500 ?
    C8 C9 . 1.392(2) ?
    C9 C10 . 1.398(3) ?
    C10 H10 . 0.9500 ?
    C10 C11 . 1.364(3) ?
    C11 H11 . 0.9500 ?
    C12 C13 . 1.392(2) ?
    C12 C17 . 1.394(2) ?
    C12 C19 . 1.498(2) ?
    C13 H13 . 0.9500 ?
    C13 C14 . 1.385(2) ?
    C14 C15 . 1.394(2) ?
    C14 C18 . 1.517(2) ?
    C15 H15 . 0.9500 ?
    C15 C16 . 1.393(2) ?
    C16 C17 . 1.390(2) ?
    C17 H17 . 0.9500 ?
loop_
    _geom_angle_atom_site_label_1
    _geom_angle_atom_site_label_2
    _geom_angle_atom_site_label_3
    _geom_angle_site_symmetry_1
    _geom_angle_site_symmetry_3
    _geom_angle
    _geom_angle_publ_flag
    O1 Cu1 O1 . 3_666 180.0 ?
    O1 Cu1 N1 3_666 3_666 87.52(5) ?
    O1 Cu1 N1 . 3_666 92.48(5) ?
    O1 Cu1 N1 3_666 . 92.48(5) ?
    O1 Cu1 N1 . . 87.52(5) ?
    N1 Cu1 N1 3_666 . 180.00(7) ?
    C19 O1 Cu1 . . 111.94(11) ?
    H1WA O1W H1WB . . 109.5 ?
    H2WA O2W H2WB . . 109.5 ?
    C16 O5 H5 . . 109.5 ?
    C1 N1 Cu1 . . 119.87(11) ?
    C1 N1 C5 . . 119.10(15) ?
    C5 N1 Cu1 . . 120.71(11) ?
    C6 N2 H2 . . 116.7 ?
    C6 N2 C9 . . 126.57(15) ?
    C9 N2 H2 . . 116.7 ?
    C7 N3 H3 . . 120.0(16) ?
    C7 N3 C11 . . 120.68(17) ?
    C11 N3 H3 . . 119.3(16) ?
    N1 C1 H1 . . 118.9 ?
    N1 C1 C2 . . 122.24(16) ?
    C2 C1 H1 . . 118.9 ?
    C1 C2 H2A . . 120.5 ?
    C1 C2 C3 . . 119.10(17) ?
    C3 C2 H2A . . 120.5 ?
    C2 C3 H3A . . 120.5 ?
    C2 C3 C4 . . 119.02(16) ?
    C4 C3 H3A . . 120.5 ?
    C3 C4 C6 . . 118.46(16) ?
    C5 C4 C3 . . 118.77(16) ?
    C5 C4 C6 . . 122.53(16) ?
    N1 C5 C4 . . 121.75(16) ?
    N1 C5 H5A . . 119.1 ?
    C4 C5 H5A . . 119.1 ?
    O6 C6 N2 . . 124.73(16) ?
    O6 C6 C4 . . 119.88(16) ?
    N2 C6 C4 . . 115.40(15) ?
    N3 C7 H7 . . 119.1 ?
    N3 C7 C8 . . 121.77(17) ?
    C8 C7 H7 . . 119.1 ?
    C7 C8 H8 . . 120.6 ?
    C7 C8 C9 . . 118.76(18) ?
    C9 C8 H8 . . 120.6 ?
    N2 C9 C10 . . 117.46(15) ?
    C8 C9 N2 . . 124.21(16) ?
    C8 C9 C10 . . 118.32(16) ?
    C9 C10 H10 . . 120.2 ?
    C11 C10 C9 . . 119.61(17) ?
    C11 C10 H10 . . 120.2 ?
    N3 C11 C10 . . 120.81(18) ?
    N3 C11 H11 . . 119.6 ?
    C10 C11 H11 . . 119.6 ?
    C13 C12 C17 . . 120.07(16) ?
    C13 C12 C19 . . 119.32(15) ?
    C17 C12 C19 . . 120.56(15) ?
    C12 C13 H13 . . 120.0 ?
    C14 C13 C12 . . 120.09(15) ?
    C14 C13 H13 . . 120.0 ?
    C13 C14 C15 . . 120.09(16) ?
    C13 C14 C18 . . 120.67(15) ?
    C15 C14 C18 . . 119.21(16) ?
    C14 C15 H15 . . 120.1 ?
    C16 C15 C14 . . 119.81(16) ?
    C16 C15 H15 . . 120.1 ?
    O5 C16 C15 . . 122.39(16) ?
    O5 C16 C17 . . 117.44(15) ?
    C17 C16 C15 . . 120.16(15) ?
    C12 C17 H17 . . 120.1 ?
    C16 C17 C12 . . 119.74(16) ?
    C16 C17 H17 . . 120.1 ?
    O3 C18 C14 . . 115.95(16) ?
    O4 C18 O3 . . 125.54(16) ?
    O4 C18 C14 . . 118.50(16) ?
    O1 C19 C12 . . 115.53(15) ?
    O2 C19 O1 . . 122.79(15) ?
    O2 C19 C12 . . 121.66(15) ?
loop_
    _geom_torsion_atom_site_label_1
    _geom_torsion_atom_site_label_2
    _geom_torsion_atom_site_label_3
    _geom_torsion_atom_site_label_4
    _geom_torsion_site_symmetry_1
    _geom_torsion_site_symmetry_2
    _geom_torsion_site_symmetry_3
    _geom_torsion_site_symmetry_4
    _geom_torsion
    _geom_torsion_publ_flag
    Cu1 O1 C19 O2 . . . . 2.7(2) ?
    Cu1 O1 C19 C12 . . . . -178.48(11) ?
    Cu1 N1 C1 C2 . . . . 173.90(14) ?
    Cu1 N1 C5 C4 . . . . -174.92(13) ?
    O1 Cu1 N1 C1 . . . . -99.24(13) ?
    O1 Cu1 N1 C1 3_666 . . . 80.76(13) ?
    O1 Cu1 N1 C5 . . . . 74.23(13) ?
    O1 Cu1 N1 C5 3_666 . . . -105.77(13) ?
    O5 C16 C17 C12 . . . . -177.43(15) ?
    N1 Cu1 O1 C19 . . . . 91.90(11) ?
    N1 Cu1 O1 C19 3_666 . . . -88.10(11) ?
    N1 C1 C2 C3 . . . . 0.5(3) ?
    N2 C9 C10 C11 . . . . 179.44(18) ?
    N3 C7 C8 C9 . . . . -0.6(3) ?
    C1 N1 C5 C4 . . . . -1.4(2) ?
    C1 C2 C3 C4 . . . . -0.3(3) ?
    C2 C3 C4 C5 . . . . -0.7(3) ?
    C2 C3 C4 C6 . . . . -175.17(16) ?
    C3 C4 C5 N1 . . . . 1.6(3) ?
    C3 C4 C6 O6 . . . . 28.3(3) ?
    C3 C4 C6 N2 . . . . -151.50(17) ?
    C5 N1 C1 C2 . . . . 0.3(3) ?
    C5 C4 C6 O6 . . . . -146.00(19) ?
    C5 C4 C6 N2 . . . . 34.2(2) ?
    C6 N2 C9 C8 . . . . 12.5(3) ?
    C6 N2 C9 C10 . . . . -168.55(18) ?
    C6 C4 C5 N1 . . . . 175.84(15) ?
    C7 N3 C11 C10 . . . . 1.9(3) ?
    C7 C8 C9 N2 . . . . -179.01(18) ?
    C7 C8 C9 C10 . . . . 2.0(3) ?
    C8 C9 C10 C11 . . . . -1.5(3) ?
    C9 N2 C6 O6 . . . . 0.2(3) ?
    C9 N2 C6 C4 . . . . 179.90(16) ?
    C9 C10 C11 N3 . . . . -0.4(3) ?
    C11 N3 C7 C8 . . . . -1.3(3) ?
    C12 C13 C14 C15 . . . . 1.1(3) ?
    C12 C13 C14 C18 . . . . 179.40(15) ?
    C13 C12 C17 C16 . . . . -2.0(3) ?
    C13 C12 C19 O1 . . . . 23.5(2) ?
    C13 C12 C19 O2 . . . . -157.68(16) ?
    C13 C14 C15 C16 . . . . -1.3(3) ?
    C13 C14 C18 O3 . . . . 5.6(3) ?
    C13 C14 C18 O4 . . . . -173.92(17) ?
    C14 C15 C16 O5 . . . . 179.04(16) ?
    C14 C15 C16 C17 . . . . -0.2(3) ?
    C15 C14 C18 O3 . . . . -176.14(17) ?
    C15 C14 C18 O4 . . . . 4.4(3) ?
    C15 C16 C17 C12 . . . . 1.9(3) ?
    C17 C12 C13 C14 . . . . 0.5(2) ?
    C17 C12 C19 O1 . . . . -154.05(15) ?
    C17 C12 C19 O2 . . . . 24.8(2) ?
    C18 C14 C15 C16 . . . . -179.57(16) ?
    C19 C12 C13 C14 . . . . -177.03(15) ?
    C19 C12 C17 C16 . . . . 175.49(15) ?
loop_
    _geom_hbond_atom_site_label_D
    _geom_hbond_atom_site_label_H
    _geom_hbond_atom_site_label_A
    _geom_hbond_site_symmetry_A
    _geom_hbond_distance_DH
    _geom_hbond_distance_HA
    _geom_hbond_distance_DA
    _geom_hbond_angle_DHA
    _geom_hbond_publ_flag
    O1W H1WA O4 3 0.87 1.85 2.7164(18) 170.4 y
    O1W H1WB O3 4_565 0.87 1.92 2.775(2) 168.5 y
    O2W H2WA O2 . 0.87 1.97 2.814(2) 162.5 y
    O2W H2WB O2 2_655 0.87 1.94 2.8049(18) 176.5 y
    O5 H5 O1W . 0.84 1.81 2.6384(18) 168.4 y
    N2 H2 O2W 4_576 0.88 2.00 2.823(2) 156.1 y
    N3 H3 O3 3_566 0.91(3) 1.69(3) 2.582(2) 166(2) y
_iucr_refine_instructions_details
;
TITL
CELL 0.71073 16.4022 7.7699 16.403 90 115.466 90
ZERR 2 0.0021 0.001 0.0021 0 0.001 0
LATT 1
SYMM -X,0.5+Y,0.5-Z
SFAC C H Cu N O
UNIT 76 72 2 12 32
EQIV $1 -X,1-Y,1-Z
EQIV $2 +X,1.5-Y,0.5+Z
EQIV $3 -X,-Y,-Z
EQIV $4 +X,0.5-Y,-0.5+Z
EQIV $5 1-X,0.5+Y,0.5-Z
REM <olex2.extras>
REM <fixed_types "Cu1" >
REM </olex2.extras>
L.S. 16
PLAN  20
SIZE 0.184 0.202 0.5
TEMP -100
HTAB O5 O1W
HTAB N3 O3_$1
HTAB N2 O2W_$2
HTAB O1W O4_$3
HTAB O1W O3_$4
HTAB O2W O2
HTAB O2W O2_$5
MORE -1
BOND $H
fmap 2 53
acta 52
CONF
REM <HKL>C:/Frames/guest/Cu5HISP4pna/work/p21c.hkl</HKL>
WGHT    0.035900    1.248900
FVAR       0.15054
CU1   3    0.500000    0.500000    0.500000    10.50000    0.01290    0.01534 =
         0.01324   -0.00120    0.00510    0.00149
O1    5    0.397220    0.394347    0.402220    11.00000    0.01848    0.02142 =
         0.01616   -0.00266    0.00528   -0.00069
AFIX   6
O1W   5    0.141450   -0.004605   -0.104902    11.00000    0.01960    0.04033 =
         0.02104   -0.00185    0.00738   -0.00735
H1WA  2    0.093252   -0.048542   -0.103548    11.00000   -1.50000
H1WB  2    0.125967    0.062580   -0.151631    11.00000   -1.50000
AFIX   0
O2    5    0.466163    0.481569    0.319018    11.00000    0.01553    0.02555 =
         0.02670   -0.00354    0.00836   -0.00334
AFIX   6
O2W   5    0.409051    0.784634    0.215907    11.00000    0.01955    0.04291 =
         0.03214    0.00876    0.00957   -0.00529
H2WA  2    0.434619    0.689383    0.242497    11.00000   -1.50000
H2WB  2    0.448284    0.848113    0.207191    11.00000   -1.50000
AFIX   0
O3    5    0.071752    0.277670    0.250645    11.00000    0.02449    0.06379 =
         0.03214   -0.01633    0.01933   -0.01026
O4    5    0.018865    0.132831    0.121020    11.00000    0.01888    0.04504 =
         0.02635   -0.00573    0.00878   -0.01031
O5    5    0.276722    0.148343    0.028821    11.00000    0.02246    0.03585 =
         0.02093   -0.01045    0.01194   -0.00616
AFIX 147
H5    2    0.229546    0.102151   -0.009622    11.00000   -1.50000
AFIX   0
O6    5    0.155259    0.950009    0.453930    11.00000    0.02171    0.04129 =
         0.03085    0.01135    0.01205    0.01468
N1    4    0.426851    0.712034    0.477582    11.00000    0.01555    0.01656 =
         0.01493   -0.00217    0.00512   -0.00060
N2    4    0.234498    0.795010    0.582850    11.00000    0.01485    0.02782 =
         0.02065    0.00183    0.00812    0.00681
AFIX  43
H2    2    0.286847    0.744575    0.613952    11.00000   -1.20000
AFIX   0
N3    4    0.056179    0.763982    0.699253    11.00000    0.01815    0.03251 =
         0.02595   -0.00504    0.01297   -0.00069
H3    2    0.017880    0.754328    0.725577    11.00000    0.04921
C1    1    0.438545    0.839711    0.428999    11.00000    0.01831    0.02243 =
         0.01878   -0.00179    0.00903   -0.00214
AFIX  43
H1    2    0.486158    0.831208    0.410866    11.00000   -1.20000
AFIX   0
C2    1    0.383991    0.982949    0.404377    11.00000    0.02884    0.01888 =
         0.02698    0.00409    0.01422   -0.00124
AFIX  43
H2A   2    0.393528    1.071302    0.369380    11.00000   -1.20000
AFIX   0
C3    1    0.315223    0.996576    0.431198    11.00000    0.02392    0.01779 =
         0.02458    0.00192    0.00859    0.00498
AFIX  43
H3A   2    0.276944    1.094687    0.415210    11.00000   -1.20000
AFIX   0
C4    1    0.302809    0.864920    0.481844    11.00000    0.01697    0.02056 =
         0.01667   -0.00173    0.00618    0.00144
C5    1    0.359426    0.723058    0.502977    11.00000    0.01722    0.01901 =
         0.01641    0.00016    0.00759    0.00009
AFIX  43
H5A   2    0.350250    0.631176    0.536333    11.00000   -1.20000
AFIX   0
C6    1    0.223284    0.874583    0.504256    11.00000    0.01803    0.02217 =
         0.02309   -0.00134    0.00856    0.00295
C7    1    0.025559    0.817351    0.614210    11.00000    0.01493    0.03617 =
         0.02880   -0.00109    0.00788    0.00408
AFIX  43
H7    2   -0.036276    0.848007    0.582423    11.00000   -1.20000
AFIX   0
C8    1    0.080756    0.829314    0.571213    11.00000    0.01880    0.03417 =
         0.02240    0.00166    0.00777    0.00450
AFIX  43
H8    2    0.057571    0.866607    0.510214    11.00000   -1.20000
AFIX   0
C9    1    0.171444    0.785829    0.618531    11.00000    0.01711    0.02052 =
         0.02185   -0.00572    0.00912    0.00083
C10   1    0.201487    0.726465    0.707215    11.00000    0.01527    0.03497 =
         0.02178    0.00048    0.00639    0.00315
AFIX  43
H10   2    0.262712    0.693206    0.740677    11.00000   -1.20000
AFIX   0
C11   1    0.142391    0.716594    0.745389    11.00000    0.02111    0.03986 =
         0.02071   -0.00032    0.00894    0.00125
AFIX  43
H11   2    0.162727    0.675541    0.805505    11.00000   -1.20000
AFIX   0
C12   1    0.322884    0.336762    0.246927    11.00000    0.01708    0.01459 =
         0.01689    0.00140    0.00644    0.00078
C13   1    0.240358    0.315245    0.250722    11.00000    0.01778    0.01811 =
         0.01433    0.00087    0.00689    0.00195
AFIX  43
H13   2    0.233211    0.352437    0.302442    11.00000   -1.20000
AFIX   0
C14   1    0.168647    0.239702    0.179218    11.00000    0.01606    0.01804 =
         0.01832    0.00342    0.00767    0.00027
C15   1    0.179389    0.182211    0.103911    11.00000    0.01653    0.02045 =
         0.01508   -0.00077    0.00399   -0.00179
AFIX  43
H15   2    0.130555    0.128270    0.055387    11.00000   -1.20000
AFIX   0
C16   1    0.261917    0.204088    0.100027    11.00000    0.02144    0.01916 =
         0.01578   -0.00036    0.00931    0.00077
C17   1    0.333339    0.283562    0.170837    11.00000    0.01538    0.02027 =
         0.02156    0.00086    0.00911    0.00042
AFIX  43
H17   2    0.389053    0.301534    0.167370    11.00000   -1.20000
AFIX   0
C18   1    0.078576    0.213849    0.182796    11.00000    0.01784    0.02820 =
         0.01987    0.00313    0.00848   -0.00034
C19   1    0.400972    0.410814    0.326745    11.00000    0.01455    0.01301 =
         0.02071   -0.00173    0.00575    0.00356
HKLF 4
REM
REM R1 =  0.0272 for   3122 Fo > 4sig(Fo)  and  0.0315 for all   3483 data
REM    288 parameters refined using      0 restraints
END
WGHT      0.0359      1.2490
REM Highest difference peak  0.256,  deepest hole -0.416,  1-sigma level  0.049
Q1    1   0.3574  0.3656  0.2821  11.00000  0.05    0.26
Q2    1   0.4528  0.6284  0.4866  11.00000  0.05    0.25
Q3    1   0.2811  0.3646  0.2399  11.00000  0.05    0.24
Q4    1   0.4378  0.4172  0.4525  11.00000  0.05    0.24
Q5    1   0.2743  0.8684  0.5002  11.00000  0.05    0.23
Q6    1   0.3204  0.3516  0.2013  11.00000  0.05    0.23
Q7    1   0.1272  0.2470  0.1754  11.00000  0.05    0.21
Q8    1   0.2982  0.2902  0.2562  11.00000  0.05    0.20
Q9    1   0.5593  0.5185  0.4863  11.00000  0.05    0.19
Q10   1   0.3653  1.0129  0.4380  11.00000  0.05    0.18
Q11   1   0.4239  0.6925  0.1903  11.00000  0.05    0.18
Q12   1   0.3279  0.2841  0.2221  11.00000  0.05    0.18
Q13   1   0.4234  0.5153  0.4468  11.00000  0.05    0.18
Q14   1   0.3179  0.7835  0.4787  11.00000  0.05    0.18
Q15   1   0.1936  0.3269  0.2038  11.00000  0.05    0.18
Q16   1   0.2980  0.2571  0.1375  11.00000  0.05    0.17
Q17   1   0.2641  0.1956  0.0587  11.00000  0.05    0.16
Q18   1   0.1785  0.1847  0.1539  11.00000  0.05    0.16
Q19   1   0.1792  0.7863  0.7380  11.00000  0.05    0.16
Q20   1   0.1167  0.7556  0.5870  11.00000  0.05    0.16
REM The information below was added by Olex2.
REM
REM R1 = 0.0272 for 3122 Fo > 4sig(Fo) and 0.0315 for all 15758 data
REM n/a parameters refined using n/a restraints
REM Highest difference peak 0.26, deepest hole -0.42
REM Mean Shift 0, Max Shift 0.
REM +++ Tabular Listing of Refinement Information +++
REM R1_all = 0.0315
REM R1_gt = 0.0272
REM wR_ref = 0.0759
REM GOOF = 1.069
REM Shift_max = 0
REM Shift_mean = 0
REM Reflections_all = 15758
REM Reflections_gt = 3122
REM Parameters = n/a
REM Hole = -0.42
REM Peak = 0.26
REM Flack = n/a
;
data_p21c
_journal_date_recd_electronic     2013-11-07
_journal_date_accepted     2013-11-08
_journal_name_full     'Acta Crystallographica, Section E'
_journal_year     2013
_journal_volume     69
_journal_issue     12
_journal_page_first     m663
_journal_page_last     m663
_journal_paper_category     QM
_journal_paper_doi     10.1107/S1600536813030675
_journal_coeditor_code     HG5361
