# Supplementary material for: Bis(5-hy­droxy­isophthalato-κO 1)bis­[4-(pyridine-3-carboxamido-κN 3)pyridinium]copper(II) tetra­hydrate
Source: Acta Crystallogr Sect E Struct Rep Online. 2013 Nov 16;69(Pt 12):m663. doi: 10.1107/S1600536813030675 (PMC3884997; doi:10.1107/S1600536813030675)
Supplement: Supplementary file 2 [file e-69-0m663-Isup2.hkl]

# 
# h,k,l, Fc-squared, Fo-squared, sigma(Fo-squared) and status flag 
# 
data_I
_shelx_title ' ' 
_shelx_refln_list_code          4 
_shelx_F_calc_maximum      209.03 
_exptl_crystal_F_000       926.00 
_reflns_d_resolution_high  0.8276 
 
loop_ 
 _symmetry_equiv_pos_as_xyz 
 'x, y, z' 
 '-x, y+1/2, -z+1/2' 
 '-x, -y, -z' 
 'x, -y-1/2, z-1/2' 
 
_cell_length_a    16.4022 
_cell_length_b     7.7699 
_cell_length_c    16.4030 
_cell_angle_alpha  90.000 
_cell_angle_beta  115.466 
_cell_angle_gamma  90.000 
 
_shelx_F_squared_multiplier     1.000 
 
loop_ 
 _refln_index_h 
 _refln_index_k 
 _refln_index_l 
 _refln_F_squared_calc 
 _refln_F_squared_meas 
 _refln_F_squared_sigma 
 _refln_observed_status 
   2   0   0       10.86       29.12      2.65 o 
   3   0   0     2283.70     2312.61     27.34 o 
   4   0   0       47.59       31.06      2.26 o 
   5   0   0      339.20      403.13      8.40 o 
   6   0   0      149.07      164.27      5.59 o 
   7   0   0        7.03       12.07      2.37 o 
   8   0   0       37.68       11.32      4.02 o 
   9   0   0     6320.49     6261.54     75.39 o 
  10   0   0      194.52      155.23      7.11 o 
  11   0   0     3270.66     3271.34     45.93 o 
  12   0   0     4327.61     4172.29     66.01 o 
  13   0   0      256.35      238.87     14.60 o 
  14   0   0      470.77      479.74     18.69 o 
  15   0   0       89.47      115.25     10.99 o 
  16   0   0       43.46       64.42     13.24 o 
  17   0   0      440.36      423.00     35.30 o 
   1   1   0      229.88      170.91      3.91 o 
   2   1   0       16.31       13.45      0.86 o 
   3   1   0     3677.73     3791.79     28.25 o 
   4   1   0     8115.84     8653.39     61.87 o 
   5   1   0      175.25      171.02      3.79 o 
   6   1   0      183.89      198.47      4.39 o 
   7   1   0      168.21      171.85      4.40 o 
   8   1   0        4.04        5.13      1.42 o 
   9   1   0        6.53        6.46      2.57 o 
  10   1   0     1853.40     1841.61     20.75 o 
  11   1   0        0.85        1.29      1.67 o 
  12   1   0       16.14       13.61      2.57 o 
  13   1   0     1863.58     1847.97     21.04 o 
  14   1   0      132.49      137.86      7.87 o 
  15   1   0      226.73      217.11      9.64 o 
  16   1   0      830.68      814.19     19.20 o 
  17   1   0       95.64       83.10      9.09 o 
   0   2   0    22811.26    22866.67    365.69 o 
   1   2   0    15120.51    15254.46    114.77 o 
   2   2   0     6239.68     6488.99     48.61 o 
   3   2   0     5944.54     5946.13     44.01 o 
   4   2   0      250.69      241.72      4.08 o 
   5   2   0     6394.69     6431.23     51.96 o 
   6   2   0     9836.62     9733.30     70.91 o 
   7   2   0        5.57        6.00      1.28 o 
   8   2   0     7728.76     7736.95     58.79 o 
   9   2   0      862.58      813.55     16.57 o 
  10   2   0     1994.13     1964.79     20.20 o 
  11   2   0     1705.58     1647.68     23.75 o 
  12   2   0      344.06      340.37      8.51 o 
  13   2   0        4.52        6.17      2.83 o 
  14   2   0       30.81       32.71      4.87 o 
  15   2   0      123.95      134.10     12.88 o 
  16   2   0       65.25       77.28     10.68 o 
  17   2   0      766.07      828.59     30.39 o 
   1   3   0      564.66      516.63     10.09 o 
   2   3   0     4012.22     4254.34     36.65 o 
   3   3   0     2768.21     3013.46     38.69 o 
   4   3   0     2049.31     2195.53     19.52 o 
   5   3   0      990.54     1047.56     11.61 o 
   6   3   0     1093.35     1195.27     12.98 o 
   7   3   0      354.18      350.26      6.75 o 
   8   3   0     1292.72     1264.00     15.38 o 
   9   3   0       10.31        9.78      2.44 o 
  10   3   0      459.07      446.41     10.17 o 
  11   3   0     1021.08     1005.24     16.90 o 
  12   3   0        6.56        8.92      3.24 o 
  13   3   0        0.82        5.18      4.06 o 
  14   3   0      508.82      536.33     18.08 o 
  15   3   0       27.63       35.76      8.89 o 
  16   3   0       16.44       14.06      7.41 o 
   0   4   0     9855.75     9786.98    251.02 o 
   1   4   0      743.73      695.71      9.65 o 
   2   4   0     2037.40     1980.20     20.02 o 
   3   4   0     7817.65     7904.30     64.24 o 
   4   4   0       92.50      143.20      3.63 o 
   5   4   0     1984.14     1831.59     16.62 o 
   6   4   0     2905.01     2920.72     26.36 o 
   7   4   0     2491.35     2452.57     25.92 o 
   8   4   0      123.47       96.48      8.28 o 
   9   4   0     1745.14     1692.94     26.66 o 
  10   4   0       96.92       86.64      6.48 o 
  11   4   0      474.97      469.59     13.49 o 
  12   4   0     1138.47     1176.81     23.17 o 
  13   4   0      178.43      214.50     12.14 o 
  14   4   0      618.91      602.20     34.03 o 
  15   4   0       85.91       86.06     12.06 o 
  16   4   0      516.07      556.31     25.73 o 
   1   5   0      806.08      804.16     11.59 o 
   2   5   0        3.52        2.01      1.74 o 
   3   5   0      146.42      145.16      6.31 o 
   4   5   0       11.60       14.14      3.29 o 
   5   5   0      331.81      358.69      9.53 o 
   6   5   0      216.26      228.18      9.79 o 
   7   5   0        4.46        1.15      2.25 o 
   8   5   0     1014.68      998.30     17.87 o 
   9   5   0      170.95      164.94      8.39 o 
  10   5   0       23.10       19.47      4.39 o 
  11   5   0        0.07       -0.95      3.17 o 
  12   5   0        9.66       11.07      5.25 o 
  13   5   0        6.35       -0.54      4.67 o 
  14   5   0       91.73       93.82     11.40 o 
  15   5   0        0.30        1.15      6.97 o 
   0   6   0     3039.89     2953.81     42.49 o 
   1   6   0     1188.40     1176.76     16.88 o 
   2   6   0      359.03      353.91      9.04 o 
   3   6   0      509.57      485.16     20.51 o 
   4   6   0     2854.18     2838.19     34.56 o 
   5   6   0     2596.79     2684.53     33.62 o 
   6   6   0     1296.21     1338.45     30.30 o 
   7   6   0      111.27      121.78      7.46 o 
   8   6   0      496.08      507.30     14.26 o 
   9   6   0        5.59        2.14      3.46 o 
  10   6   0      201.96      238.97     16.75 o 
  11   6   0      145.25      132.61      9.38 o 
  12   6   0      199.96      175.16     12.56 o 
  13   6   0       67.00       74.33      9.66 o 
   1   7   0        3.07        0.30      2.80 o 
   2   7   0        5.53        8.06      3.44 o 
   3   7   0      927.12      946.81     19.76 o 
   4   7   0       67.62       65.76      5.83 o 
   5   7   0       82.71       79.97      6.42 o 
   6   7   0       45.41       48.59      5.47 o 
   7   7   0      115.32      102.82      7.13 o 
   8   7   0      661.84      646.37     19.06 o 
   9   7   0       29.03       18.92      4.70 o 
  10   7   0        2.61        1.09      4.18 o 
  11   7   0        2.93        0.45      6.65 o 
   0   8   0      812.24      876.75     42.80 o 
   1   8   0      614.19      616.40     25.12 o 
   2   8   0      494.33      513.59     26.25 o 
   3   8   0      123.27      115.47     10.12 o 
   4   8   0      182.63      210.11      9.78 o 
   5   8   0      509.07      520.22     14.60 o 
   6   8   0      818.26      802.57     18.34 o 
   7   8   0      280.99      279.74     14.03 o 
   8   8   0      144.41      158.86      9.53 o 
   9   8   0      316.42      332.51     14.59 o 
   1   9   0      141.41      128.34     14.34 o 
   2   9   0       50.94       21.13      9.03 o 
   3   9   0        4.36        1.91      5.10 o 
   4   9   0       12.75       20.66      7.05 o 
   5   9   0        2.32       -2.89      4.55 o 
 -18   1   1        6.74        4.82      4.99 o 
 -17   1   1       23.79       28.83      5.53 o 
 -16   1   1       65.42       76.10      7.28 o 
 -15   1   1       25.67       24.81      4.57 o 
 -14   1   1     1073.26     1072.02     18.34 o 
 -13   1   1     2975.09     2896.56     31.51 o 
 -12   1   1     2344.80     2309.91     23.59 o 
 -11   1   1      404.05      390.23      8.11 o 
 -10   1   1     1367.11     1272.24     14.72 o 
  -9   1   1     3476.28     3303.02     28.67 o 
  -8   1   1     8374.29     8382.91     62.74 o 
  -7   1   1      228.90      232.60      4.60 o 
  -6   1   1     1767.10     1806.65     16.31 o 
  -5   1   1     2684.27     2645.70     21.48 o 
  -4   1   1     4277.92     4551.98     33.82 o 
  -3   1   1     9679.38     9699.68     68.45 o 
  -2   1   1    10091.63    10737.24     80.80 o 
  -1   1   1     6770.58     7261.76     54.98 o 
   0   1   1     2206.77     2404.94     21.82 o 
   1   1   1     1971.02     2025.71     23.31 o 
   2   1   1     6349.73     6478.82     54.96 o 
   3   1   1     1188.41     1132.07     11.93 o 
   4   1   1     1097.77     1121.30     11.51 o 
   5   1   1      436.66      311.95      5.34 o 
   6   1   1      213.80      185.85      4.83 o 
   7   1   1      515.21      473.42      9.31 o 
   8   1   1     2075.62     1951.72     20.56 o 
   9   1   1     1113.86     1100.46     14.39 o 
  10   1   1     1220.65     1177.05     15.89 o 
  11   1   1      337.61      319.84      7.80 o 
  12   1   1        4.20        6.57      2.27 o 
  13   1   1     1335.78     1349.13     20.95 o 
  14   1   1      193.14      194.84     13.38 o 
  15   1   1        5.70        4.60      4.35 o 
  16   1   1      204.62      204.64     12.50 o 
  17   1   1      326.38      376.82     29.12 o 
 -17   2   1       21.77       19.59      7.60 o 
 -16   2   1       63.61       70.78     17.43 o 
 -15   2   1      676.38      701.71     20.25 o 
 -14   2   1      144.82      144.31     10.70 o 
 -13   2   1      536.37      521.48     11.99 o 
 -12   2   1       28.06       26.67      2.90 o 
 -11   2   1      272.09      273.88      6.91 o 
 -10   2   1        0.96        0.95      1.40 o 
  -9   2   1       13.25       11.71      1.84 o 
  -8   2   1     1256.34     1361.14     14.52 o 
  -7   2   1        3.35        3.80      1.27 o 
  -6   2   1      270.02      279.35      5.76 o 
  -5   2   1     2757.44     2787.59     23.22 o 
  -4   2   1     2772.96     2759.21     22.57 o 
  -3   2   1       98.62       77.21      2.56 o 
  -2   2   1        4.10        2.61      0.83 o 
  -1   2   1     1349.88     1451.59     12.48 o 
   0   2   1     2092.24     2166.53     18.76 o 
   1   2   1    43695.52    40987.80    723.64 o 
   2   2   1     1626.16     1661.33     14.11 o 
   3   2   1        9.15       12.66      1.11 o 
   4   2   1     1731.24     2011.67     18.64 o 
   5   2   1     1333.57     1500.02     13.93 o 
   6   2   1      425.51      379.66      5.86 o 
   7   2   1        0.65        1.84      1.16 o 
   8   2   1     1333.79     1336.70     14.51 o 
   9   2   1        2.02        4.62      1.53 o 
  10   2   1      111.88      117.22      4.44 o 
  11   2   1     1856.81     1782.13     21.57 o 
  12   2   1      107.66      120.51      6.26 o 
  13   2   1        3.22        0.96      2.63 o 
  14   2   1      701.33      652.15     19.48 o 
  15   2   1       73.93       69.26     10.45 o 
  16   2   1       64.69       67.95     13.90 o 
  17   2   1       28.52       21.62     11.47 o 
 -17   3   1      305.96      269.08     18.86 o 
 -16   3   1       68.12       59.68     10.76 o 
 -15   3   1     1893.59     1932.29     50.08 o 
 -14   3   1     1447.79     1461.79     41.80 o 
 -13   3   1       41.29       38.87      5.08 o 
 -12   3   1        4.25       -0.20      2.64 o 
 -11   3   1     3873.26     3761.13     40.87 o 
 -10   3   1      898.15      887.19     13.15 o 
  -9   3   1      188.14      182.28      5.39 o 
  -8   3   1       95.83       76.29      3.59 o 
  -7   3   1     4728.71     4456.68     36.63 o 
  -6   3   1     5761.61     5628.25     44.19 o 
  -5   3   1     4635.92     4728.65     37.53 o 
  -4   3   1    12627.09    13287.86    102.84 o 
  -3   3   1    10391.79    10513.48     75.80 o 
  -2   3   1     1957.86     1789.44     16.04 o 
  -1   3   1       83.80       50.23      2.30 o 
   0   3   1     1006.66      961.04     15.39 o 
   1   3   1      772.84      848.55      9.89 o 
   2   3   1     8711.77     8478.81     75.37 o 
   3   3   1     3434.86     3313.67     26.95 o 
   4   3   1       40.74       25.68      1.52 o 
   5   3   1     3213.48     3245.32     27.26 o 
   6   3   1        7.01       15.91      1.79 o 
   7   3   1     2086.78     2002.12     20.69 o 
   8   3   1     1529.19     1479.86     19.69 o 
   9   3   1      137.37      156.61      6.01 o 
  10   3   1        4.44        8.48      2.93 o 
  11   3   1      959.07      984.62     19.77 o 
  12   3   1      894.14      907.96     19.48 o 
  13   3   1      289.89      278.89     17.57 o 
  14   3   1      260.11      337.16     14.99 o 
  15   3   1      154.17      136.64     10.73 o 
  16   3   1      397.76      473.18     23.52 o 
 -16   4   1       85.08       64.30     11.94 o 
 -15   4   1        0.51       -2.93      6.15 o 
 -14   4   1      347.28      348.68     15.20 o 
 -13   4   1        4.04        3.69      4.18 o 
 -12   4   1      310.61      336.77     13.66 o 
 -11   4   1      670.90      710.84     16.51 o 
 -10   4   1      272.50      282.02      9.97 o 
  -9   4   1      473.75      514.47     10.85 o 
  -8   4   1       50.97       40.36      3.88 o 
  -7   4   1        1.66        0.98      1.35 o 
  -6   4   1        1.49        1.72      1.35 o 
  -5   4   1      640.52      674.72      8.54 o 
  -4   4   1      207.42      215.80      4.71 o 
  -3   4   1      596.15      647.49      9.12 o 
  -2   4   1      353.22      376.14      9.50 o 
  -1   4   1        2.11       -0.23      1.09 o 
   0   4   1       77.12       97.26      3.45 o 
   1   4   1     1120.64     1223.29     15.68 o 
   2   4   1     3273.14     3287.81     29.83 o 
   3   4   1     2097.90     2292.54     20.97 o 
   4   4   1      796.59      793.42      9.86 o 
   5   4   1     2078.73     2180.51     23.04 o 
   6   4   1        6.17        9.93      1.80 o 
   7   4   1       75.27       78.48      6.26 o 
   8   4   1        3.34        3.74      2.75 o 
   9   4   1      510.83      522.47     13.72 o 
  10   4   1       41.95       25.77      5.35 o 
  11   4   1      251.34      254.76     10.29 o 
  12   4   1      210.65      217.65     10.08 o 
  13   4   1      103.38      100.43     10.05 o 
  14   4   1        8.46        7.54      5.42 o 
  15   4   1      119.82       89.57     10.28 o 
 -15   5   1      229.29      226.47     24.27 o 
 -14   5   1      849.71      867.58     25.12 o 
 -13   5   1      898.91      872.13     33.12 o 
 -12   5   1      287.40      311.72     17.63 o 
 -11   5   1        3.95        2.47      3.38 o 
 -10   5   1       11.34        9.00      4.08 o 
  -9   5   1     2297.99     2307.40     37.58 o 
  -8   5   1     2493.12     2452.59     31.16 o 
  -7   5   1     2365.34     2303.31     29.24 o 
  -6   5   1     1441.40     1318.38     17.37 o 
  -5   5   1     3833.16     3775.23     35.66 o 
  -4   5   1      132.01      109.79      4.35 o 
  -3   5   1     2563.80     2455.72     25.13 o 
  -2   5   1       37.98       25.28      2.51 o 
  -1   5   1     1064.35     1026.32     13.54 o 
   0   5   1      840.70      771.57     11.29 o 
   1   5   1     1441.85     1319.43     15.80 o 
   2   5   1     1901.77     1765.30     19.38 o 
   3   5   1     4998.08     5110.32     46.14 o 
   4   5   1     3174.48     3169.42     36.15 o 
   5   5   1      640.11      573.65     13.46 o 
   6   5   1      379.31      322.18      9.45 o 
   7   5   1       85.93      107.35      6.23 o 
   8   5   1        4.26        7.34      3.48 o 
   9   5   1       59.56       45.51      5.54 o 
  10   5   1      381.81      429.37     13.56 o 
  11   5   1      474.06      471.47     14.58 o 
  12   5   1      230.62      260.12     11.55 o 
  13   5   1     1070.07     1079.31     28.43 o 
  14   5   1     2242.04     2248.46     44.55 o 
 -14   6   1       61.64       65.00     11.06 o 
 -13   6   1      185.98      174.50     16.49 o 
 -12   6   1      140.37      142.22     11.35 o 
 -11   6   1      380.81      394.78     17.23 o 
 -10   6   1      470.01      489.31     14.93 o 
  -9   6   1      627.47      646.46     15.02 o 
  -8   6   1       24.69       24.96      4.37 o 
  -7   6   1       60.53       62.62      5.51 o 
  -6   6   1       36.13       40.44      4.55 o 
  -5   6   1       25.51       27.90      4.26 o 
  -4   6   1       55.12       54.08      5.25 o 
  -3   6   1       59.31       63.16      4.65 o 
  -2   6   1     1576.58     1618.95     19.68 o 
  -1   6   1      179.96      167.21      5.62 o 
   0   6   1      117.77      103.97      6.02 o 
   1   6   1        5.40        7.01      2.93 o 
   2   6   1      827.34      778.44     20.63 o 
   3   6   1      149.16      127.58      6.39 o 
   4   6   1       38.39       33.02      5.95 o 
   5   6   1       18.89       14.60      3.43 o 
   6   6   1       66.60       62.71      5.47 o 
   7   6   1       15.72       28.55      4.47 o 
   8   6   1       38.59       30.16      5.15 o 
   9   6   1        2.82       -2.94      3.22 o 
  10   6   1      441.39      398.76     21.65 o 
  11   6   1        6.57        5.68      4.37 o 
  12   6   1        1.92        3.02      5.26 o 
  13   6   1      166.51      159.00     13.15 o 
 -12   7   1      315.37      328.74     16.45 o 
 -11   7   1      300.90      290.55     15.62 o 
 -10   7   1      154.15      139.26      9.64 o 
  -9   7   1      648.98      649.41     16.13 o 
  -8   7   1     1240.55     1272.51     24.98 o 
  -7   7   1      188.58      192.77      8.84 o 
  -6   7   1     2647.69     2686.96     35.39 o 
  -5   7   1      424.46      452.81     12.53 o 
  -4   7   1     1943.88     1999.68     31.36 o 
  -3   7   1     1358.73     1421.28     24.78 o 
  -2   7   1      133.85      133.35     14.48 o 
  -1   7   1       13.50        9.14      5.28 o 
   0   7   1      109.68      101.12      7.45 o 
   1   7   1        4.58        7.00      3.42 o 
   2   7   1     1101.41     1149.14     22.05 o 
   3   7   1     1275.43     1224.02     20.98 o 
   4   7   1      407.54      448.48     17.54 o 
   5   7   1      950.61     1014.14     19.62 o 
   6   7   1      524.29      545.08     15.30 o 
   7   7   1      269.88      269.70     10.56 o 
   8   7   1      960.75      930.17     20.08 o 
   9   7   1      427.52      432.60     15.43 o 
  10   7   1        4.14        6.61      4.80 o 
  11   7   1      212.77      209.42     11.83 o 
  -9   8   1        0.01        2.33      4.06 o 
  -8   8   1      109.61       99.21      8.07 o 
  -7   8   1       49.31       46.10      6.03 o 
  -6   8   1       24.75       21.95      4.88 o 
  -5   8   1      105.42      103.03      8.83 o 
  -4   8   1      174.59      156.55     10.94 o 
  -3   8   1       16.03       12.99      7.16 o 
  -2   8   1      282.46      269.87     17.30 o 
  -1   8   1       91.33       79.08     11.36 o 
   0   8   1        3.80        2.62      5.40 o 
   1   8   1       57.13       52.68      9.48 o 
   2   8   1      149.03      155.30     16.43 o 
   3   8   1      185.31      179.59      8.92 o 
   4   8   1       88.96       89.26      7.44 o 
   5   8   1      170.89      163.66      9.20 o 
   6   8   1      162.02      138.69      8.93 o 
   7   8   1      150.26      135.55      8.97 o 
   8   8   1        6.17        5.84      4.64 o 
  -5   9   1       98.17       82.16     11.67 o 
  -4   9   1      148.30      142.97     12.56 o 
  -3   9   1      653.66      630.63     27.91 o 
  -2   9   1     1128.87     1112.74     60.23 o 
  -1   9   1      272.14      293.05     19.96 o 
   0   9   1      741.74      781.36     37.51 o 
   1   9   1      627.73      648.50     28.06 o 
   2   9   1      943.52     1027.05     29.21 o 
   3   9   1      155.54      161.01     12.95 o 
   4   9   1        9.99        9.01      5.80 o 
 -18   0   2     1412.16     1404.84     41.04 o 
 -17   0   2      338.68      329.33     14.49 o 
 -16   0   2      123.23      153.81     10.18 o 
 -15   0   2     3215.62     3179.30     49.31 o 
 -14   0   2     2883.18     2782.25     53.80 o 
 -13   0   2       43.07       45.01      9.05 o 
 -12   0   2     4199.66     4050.61     54.47 o 
 -11   0   2     1296.47     1276.31     22.81 o 
 -10   0   2      845.00      780.92     20.78 o 
  -9   0   2     1579.53     1570.46     24.55 o 
  -8   0   2     4527.53     4424.41     53.98 o 
  -7   0   2     3467.98     4017.61    119.83 o 
  -6   0   2    19219.00    18556.23    198.69 o 
  -5   0   2      142.34      170.86      5.22 o 
  -4   0   2    22820.08    21377.20    671.07 o 
  -3   0   2    13866.58    14191.96    149.19 o 
  -2   0   2    10999.15    10524.43    135.87 o 
  -1   0   2     2708.31     2862.52     31.67 o 
   0   0   2     3774.89     3864.47     42.43 o 
   1   0   2    23927.32    21672.74    376.78 o 
   2   0   2    18506.15    18905.83    320.47 o 
   3   0   2     2276.46     2592.12     31.53 o 
   4   0   2       32.64       53.27      3.10 o 
   5   0   2     8991.04     8885.52     99.21 o 
   6   0   2      177.16      294.62      8.09 o 
   7   0   2      981.57      964.77     22.83 o 
   8   0   2     4165.97     4081.17     52.50 o 
   9   0   2      679.69      631.75     18.95 o 
  10   0   2     1424.68     1428.91     25.65 o 
  11   0   2       48.94       43.80      5.25 o 
  12   0   2     1102.79     1092.24     22.87 o 
  13   0   2     3028.36     2940.98     45.29 o 
  14   0   2     1398.02     1398.77     35.72 o 
  15   0   2     4391.93     4306.10    109.43 o 
  16   0   2      584.54      627.01     35.74 o 
 -18   1   2      132.24      172.07      9.38 o 
 -17   1   2        1.78       -0.18      3.98 o 
 -16   1   2        5.75        7.56      3.92 o 
 -15   1   2        2.89        1.03      3.28 o 
 -14   1   2     2441.73     2416.23     30.76 o 
 -13   1   2        9.44        8.91      2.82 o 
 -12   1   2        2.62        5.12      2.05 o 
 -11   1   2       64.74       64.02      3.45 o 
 -10   1   2       18.83        8.87      1.66 o 
  -9   1   2        1.97       -0.94      1.27 o 
  -8   1   2     6025.61     6315.88     48.50 o 
  -7   1   2     2386.11     2749.02     23.33 o 
  -6   1   2     3335.00     3609.32     28.58 o 
  -5   1   2     1012.85      961.17      9.56 o 
  -4   1   2     2260.72     2570.81     20.26 o 
  -3   1   2      699.85      820.36      8.47 o 
  -2   1   2     2253.80     2208.72     20.20 o 
  -1   1   2     3826.88     4268.72     33.36 o 
   0   1   2        1.12       -0.56      0.56 o 
   1   1   2     5313.37     5485.09     53.26 o 
   2   1   2        5.15       -0.89      0.89 o 
   3   1   2      629.04      662.67     11.86 o 
   4   1   2      769.20      797.69      9.31 o 
   5   1   2     1584.34     1731.11     17.19 o 
   6   1   2      737.76      821.49     10.61 o 
   7   1   2      274.57      333.83      6.53 o 
   8   1   2     2176.67     2307.34     23.66 o 
   9   1   2      345.67      346.27      7.81 o 
  10   1   2      524.02      523.83     12.77 o 
  11   1   2     3620.72     3548.11     35.34 o 
  12   1   2      502.52      540.81     12.21 o 
  13   1   2      313.71      288.16      9.45 o 
  14   1   2      897.82      889.74     19.55 o 
  15   1   2       15.79       13.43      5.88 o 
  16   1   2      452.67      406.83     30.00 o 
 -18   2   2      142.35      167.80     37.06 o 
 -17   2   2      515.53      547.46     19.73 o 
 -16   2   2      101.87      114.34      9.62 o 
 -15   2   2        8.75        4.14      3.63 o 
 -14   2   2      438.42      450.62     24.33 o 
 -13   2   2      856.28      825.82     13.73 o 
 -12   2   2     5678.66     5491.61     49.95 o 
 -11   2   2     3528.89     3565.07     31.93 o 
 -10   2   2     2991.22     2977.55     27.10 o 
  -9   2   2     6393.20     6164.64     52.55 o 
  -8   2   2      248.95      310.31      6.28 o 
  -7   2   2     5398.01     5446.38     45.79 o 
  -6   2   2     1801.79     1765.03     16.41 o 
  -5   2   2     1055.17      931.57     10.01 o 
  -4   2   2      268.14      240.14      4.43 o 
  -3   2   2     9556.19     9555.71     73.89 o 
  -2   2   2      127.37      200.64      3.73 o 
  -1   2   2    18535.97    18710.89    130.07 o 
   0   2   2    21116.02    21183.46    137.90 o 
   1   2   2    37500.55    35922.61    355.04 o 
   2   2   2     4039.91     3817.87     36.26 o 
   3   2   2      349.45      300.44      5.65 o 
   4   2   2      241.20      430.53      6.28 o 
   5   2   2     3246.94     3361.56     27.06 o 
   6   2   2     3328.74     3593.87     29.41 o 
   7   2   2      635.57      541.46      9.16 o 
   8   2   2     1150.89     1069.76     12.57 o 
   9   2   2     1848.68     1910.62     21.57 o 
  10   2   2      138.34      143.24      5.35 o 
  11   2   2     3929.65     3767.24     41.59 o 
  12   2   2      401.43      432.04     12.82 o 
  13   2   2      338.12      339.31     16.30 o 
  14   2   2      561.32      553.15     15.92 o 
  15   2   2       12.23       15.31      5.79 o 
  16   2   2      948.24      957.09     32.10 o 
 -17   3   2       75.80       81.05     12.12 o 
 -16   3   2      119.03      121.33     13.86 o 
 -15   3   2      400.03      391.53     43.68 o 
 -14   3   2       13.24       16.22      5.33 o 
 -13   3   2       16.07       19.59      4.90 o 
 -12   3   2     1177.49     1173.68     21.13 o 
 -11   3   2      233.09      232.01      8.66 o 
 -10   3   2       21.59       16.31      2.80 o 
  -9   3   2      108.26      105.89      4.30 o 
  -8   3   2      491.73      474.24      7.78 o 
  -7   3   2      198.07      201.39      5.50 o 
  -6   3   2      276.44      273.26      5.34 o 
  -5   3   2       20.85       15.61      2.16 o 
  -4   3   2        0.26        0.92      1.11 o 
  -3   3   2      107.30      129.03      3.59 o 
  -2   3   2      277.26      250.05      4.50 o 
  -1   3   2     4133.54     4310.73     33.50 o 
   0   3   2        0.39        0.88      0.92 o 
   1   3   2     1858.96     1893.07     16.79 o 
   2   3   2      256.23      233.71      3.88 o 
   3   3   2        0.17        0.61      0.64 o 
   4   3   2     2974.43     2994.67     30.33 o 
   5   3   2      125.90      133.55      6.37 o 
   6   3   2      473.81      482.92      9.09 o 
   7   3   2       32.87       40.86      3.33 o 
   8   3   2      504.74      514.49     10.49 o 
   9   3   2       21.50       21.64      3.77 o 
  10   3   2      483.84      458.02     13.31 o 
  11   3   2      408.24      411.73     12.65 o 
  12   3   2       57.65       48.17      6.24 o 
  13   3   2       33.97       23.53      5.22 o 
  14   3   2      417.44      409.74     16.55 o 
  15   3   2      176.02      171.51     12.51 o 
 -16   4   2      283.87      302.86     19.17 o 
 -15   4   2     1550.72     1587.01     45.23 o 
 -14   4   2        6.73        4.79      6.03 o 
 -13   4   2      561.57      540.06     17.68 o 
 -12   4   2      791.43      789.30     20.88 o 
 -11   4   2     2162.39     2141.96     37.18 o 
 -10   4   2      178.04      179.23      6.83 o 
  -9   4   2     2118.16     2107.89     27.02 o 
  -8   4   2     3346.86     3319.16     30.02 o 
  -7   4   2     1850.60     1842.41     19.03 o 
  -6   4   2     7391.67     7302.01     56.80 o 
  -5   4   2      391.64      353.28      6.35 o 
  -4   4   2        5.76       10.90      2.03 o 
  -3   4   2      844.73      709.47      9.88 o 
  -2   4   2      464.72      465.10      7.72 o 
  -1   4   2     2403.72     2282.83     22.35 o 
   0   4   2      618.72      725.38      9.85 o 
   1   4   2     5903.32     5875.74     49.04 o 
   2   4   2     1917.76     1802.90     17.24 o 
   3   4   2      571.14      511.95      7.22 o 
   4   4   2      899.93      868.73     11.80 o 
   5   4   2      838.83      747.23     13.49 o 
   6   4   2      829.87      821.74     16.38 o 
   7   4   2       97.87      117.49      6.70 o 
   8   4   2     1865.78     1834.47     28.51 o 
   9   4   2      145.52      166.69     12.61 o 
  10   4   2      670.34      640.19     16.19 o 
  11   4   2       85.10      104.33      7.51 o 
  12   4   2     1054.23     1017.95     22.08 o 
  13   4   2     1098.31     1152.33     24.48 o 
  14   4   2      353.39      340.75     25.56 o 
  15   4   2      420.09      417.43     21.11 o 
 -15   5   2       47.34       35.49      9.51 o 
 -14   5   2        0.13        6.54      6.70 o 
 -13   5   2      162.63      155.70     11.03 o 
 -12   5   2      564.23      553.24     18.33 o 
 -11   5   2      121.37      127.19      9.25 o 
 -10   5   2     1170.68     1138.35     21.72 o 
  -9   5   2       39.25       37.77      4.29 o 
  -8   5   2      424.16      416.32      9.31 o 
  -7   5   2      145.74      143.37      5.53 o 
  -6   5   2       65.89       52.57      3.57 o 
  -5   5   2      512.20      566.58      8.94 o 
  -4   5   2     1066.70     1072.49     13.05 o 
  -3   5   2       67.52       83.11      3.98 o 
  -2   5   2       31.20       37.15      2.93 o 
  -1   5   2       77.20       71.85      3.62 o 
   0   5   2      151.39      145.33      4.63 o 
   1   5   2       31.41       39.34      2.89 o 
   2   5   2      186.29      185.43     11.88 o 
   3   5   2       83.17       96.82      5.28 o 
   4   5   2      176.43      186.69      6.98 o 
   5   5   2       40.96       45.21      4.34 o 
   6   5   2       88.04       87.84      5.52 o 
   7   5   2       12.84       10.73      3.52 o 
   8   5   2       60.23       62.02      7.06 o 
   9   5   2      316.89      288.70     11.21 o 
  10   5   2      410.72      398.18     13.61 o 
  11   5   2        8.49        5.51      3.93 o 
  12   5   2        6.81        1.24      4.30 o 
  13   5   2       13.45       11.62      8.60 o 
  14   5   2        1.88        1.69      5.49 o 
 -14   6   2      436.54      474.60     23.55 o 
 -13   6   2       27.77       30.64      7.03 o 
 -12   6   2      746.77      691.45     28.49 o 
 -11   6   2       69.91       73.65      9.58 o 
 -10   6   2      833.00      874.20     22.93 o 
  -9   6   2     2125.53     2210.93     30.53 o 
  -8   6   2      326.37      332.02     10.32 o 
  -7   6   2     1447.49     1452.86     22.59 o 
  -6   6   2     1128.69     1128.63     20.99 o 
  -5   6   2      375.15      357.29      9.42 o 
  -4   6   2      759.82      768.32     12.56 o 
  -3   6   2      847.70      843.11     13.14 o 
  -2   6   2      818.76      775.18     12.41 o 
  -1   6   2      419.83      413.37      8.68 o 
   0   6   2     2688.78     2641.44     46.36 o 
   1   6   2       40.86       35.93      4.59 o 
   2   6   2      996.99      994.14     22.73 o 
   3   6   2      653.08      649.95     16.15 o 
   4   6   2      276.63      286.60     11.85 o 
   5   6   2     1079.98     1097.80     22.81 o 
   6   6   2        4.18        3.71      3.20 o 
   7   6   2        3.90       -3.09      3.09 o 
   8   6   2       11.36        5.31      4.07 o 
   9   6   2      931.18      935.27     21.67 o 
  10   6   2      861.79      878.33     21.44 o 
  11   6   2      443.75      421.17     15.30 o 
  12   6   2      122.02      105.81      9.54 o 
 -12   7   2       55.96       37.71      7.78 o 
 -11   7   2       95.54      100.96     10.52 o 
 -10   7   2      183.47      149.99     13.12 o 
  -9   7   2      156.91      149.41      8.38 o 
  -8   7   2       12.49       27.24      4.54 o 
  -7   7   2       64.52       75.78      6.70 o 
  -6   7   2      136.04      133.67      7.50 o 
  -5   7   2      529.78      512.33     17.58 o 
  -4   7   2      278.51      262.94     14.52 o 
  -3   7   2       36.44       30.64      5.32 o 
  -2   7   2       54.90       42.46      5.09 o 
  -1   7   2       41.91       36.30      4.77 o 
   0   7   2      200.17      194.07      8.86 o 
   1   7   2      473.37      476.82     13.67 o 
   2   7   2       52.73       55.34      5.37 o 
   3   7   2       64.33       64.02      5.91 o 
   4   7   2      276.77      278.71     10.20 o 
   5   7   2       31.67       31.52      4.76 o 
   6   7   2       50.74       49.44      5.77 o 
   7   7   2        0.01        0.88      3.55 o 
   8   7   2        4.21        9.62      4.74 o 
   9   7   2      237.54      242.08     12.11 o 
  10   7   2        3.25        2.08      4.65 o 
 -10   8   2      759.00      807.93     25.47 o 
  -9   8   2       93.42       92.73      8.15 o 
  -8   8   2      573.64      575.44     21.13 o 
  -7   8   2      267.13      270.26     11.33 o 
  -6   8   2      273.21      306.96     26.69 o 
  -5   8   2      474.08      492.03     31.29 o 
  -4   8   2      448.15      474.82     52.95 o 
  -3   8   2       29.25       35.73      8.41 o 
  -2   8   2       77.97       93.01     11.98 o 
  -1   8   2     1797.22     1775.36    140.32 o 
   0   8   2      736.17      719.01     27.75 o 
   1   8   2      178.81      164.12      9.61 o 
   2   8   2        3.39        0.97      3.26 o 
   3   8   2       19.60       15.93      4.56 o 
   4   8   2      492.81      487.18     14.27 o 
   5   8   2      469.30      493.41     14.67 o 
   6   8   2      199.13      209.53     10.35 o 
   7   8   2      426.39      422.44     14.15 o 
   8   8   2      391.93      426.03     16.15 o 
  -5   9   2        9.59        3.52      5.64 o 
  -4   9   2       75.05      100.73     13.82 o 
  -3   9   2       10.83       26.15      8.58 o 
  -2   9   2        0.99       -3.22      6.03 o 
  -1   9   2        5.47       -4.71      6.66 o 
   0   9   2      107.09      119.29     16.33 o 
   1   9   2        6.70       10.97      7.27 o 
   2   9   2        1.12        1.92      6.03 o 
   3   9   2       52.05       33.35      6.92 o 
 -18   1   3      324.85      289.33     11.28 o 
 -17   1   3      482.58      522.71     20.89 o 
 -16   1   3     1005.58     1050.25     19.42 o 
 -15   1   3     1999.32     1998.06     27.91 o 
 -14   1   3     2197.30     2167.29     28.67 o 
 -13   1   3     2707.09     2579.40     31.52 o 
 -12   1   3     1755.12     1698.55     25.70 o 
 -11   1   3      285.42      259.14      5.95 o 
 -10   1   3      605.56      555.34      8.51 o 
  -9   1   3     1641.18     1584.68     16.05 o 
  -8   1   3     1926.38     1867.54     18.64 o 
  -7   1   3      220.73      158.37      3.54 o 
  -6   1   3      436.18      359.76      5.50 o 
  -5   1   3     2227.90     2140.31     17.67 o 
  -4   1   3     6814.80     6849.47     56.41 o 
  -3   1   3     1444.78     1351.88     11.60 o 
  -2   1   3      313.78      325.36      3.85 o 
  -1   1   3       45.97       34.45      1.64 o 
   0   1   3     1886.43     2148.90     18.27 o 
   1   1   3     7772.84     8000.82     78.52 o 
   2   1   3     5124.79     5003.15     43.92 o 
   3   1   3      260.34      329.98      6.15 o 
   4   1   3      600.25      472.59      6.80 o 
   5   1   3     3426.00     3381.46     30.08 o 
   6   1   3     1503.93     1496.63     17.72 o 
   7   1   3     6594.78     6410.36     54.03 o 
   8   1   3     1382.77     1317.37     16.13 o 
   9   1   3     1202.09     1156.50     15.35 o 
  10   1   3      986.35      931.42     19.26 o 
  11   1   3      227.68      229.88      7.95 o 
  12   1   3      406.96      407.92     10.99 o 
  13   1   3     2622.27     2690.86     38.52 o 
  14   1   3      295.20      295.70     11.63 o 
  15   1   3      164.43      177.66     14.80 o 
  16   1   3      782.77      755.85     40.15 o 
 -18   2   3        2.13       -4.59      4.59 o 
 -17   2   3       92.24       83.96     10.95 o 
 -16   2   3        1.50       -0.32      4.41 o 
 -15   2   3        7.72        0.72      3.88 o 
 -14   2   3       46.52       39.26      5.60 o 
 -13   2   3      350.35      351.40     10.99 o 
 -12   2   3     1056.91     1024.65     21.98 o 
 -11   2   3       87.53       85.13      4.72 o 
 -10   2   3       63.71       90.88      3.91 o 
  -9   2   3      439.63      472.50      8.18 o 
  -8   2   3      274.78      290.84      6.06 o 
  -7   2   3        0.17        1.58      1.08 o 
  -6   2   3     1309.61     1413.81     13.82 o 
  -5   2   3       22.76       16.46      1.60 o 
  -4   2   3     1682.50     1713.15     16.51 o 
  -3   2   3     7450.65     7889.45     61.89 o 
  -2   2   3     1289.66     1391.28     13.62 o 
  -1   2   3     1554.51     1625.42     13.97 o 
   0   2   3     9101.73     9676.94     69.98 o 
   1   2   3     9410.97     9551.67     92.52 o 
   2   2   3      821.69      849.13     13.18 o 
   3   2   3     1560.20     1588.49     15.29 o 
   4   2   3     4199.77     4572.76     42.90 o 
   5   2   3       31.49       37.12      2.05 o 
   6   2   3      735.18      790.76     10.38 o 
   7   2   3       50.16       47.13      2.90 o 
   8   2   3       51.59       47.77      3.84 o 
   9   2   3       11.59       13.53      3.32 o 
  10   2   3       14.91       15.59      5.22 o 
  11   2   3        7.12        3.96      3.13 o 
  12   2   3       43.56       48.65      5.72 o 
  13   2   3      473.60      480.61     15.35 o 
  14   2   3       25.37       25.53      5.21 o 
  15   2   3       11.62       14.36      5.56 o 
 -18   3   3      226.32      214.00     25.15 o 
 -17   3   3      708.93      673.87     27.14 o 
 -16   3   3      695.20      696.18     51.40 o 
 -15   3   3      353.53      340.12     16.04 o 
 -14   3   3     1248.09     1329.62     28.31 o 
 -13   3   3        6.40        4.63      5.15 o 
 -12   3   3      129.28      112.01      5.80 o 
 -11   3   3      458.09      445.32     10.19 o 
 -10   3   3     3313.87     3206.73     31.60 o 
  -9   3   3     2061.20     2025.75     21.86 o 
  -8   3   3     1024.86     1015.36     12.27 o 
  -7   3   3     5409.47     5359.69     42.72 o 
  -6   3   3     1890.87     1786.30     18.71 o 
  -5   3   3      848.48      795.29     10.49 o 
  -4   3   3      776.93      723.18      9.69 o 
  -3   3   3        8.22       25.80      2.06 o 
  -2   3   3      512.41      398.49      6.31 o 
  -1   3   3      684.11      558.47      7.16 o 
   0   3   3      380.50      333.48      5.07 o 
   1   3   3      141.21      114.97      3.32 o 
   2   3   3     2553.44     2327.02     25.88 o 
   3   3   3     3634.66     3679.57     46.63 o 
   4   3   3     3916.02     3903.47     38.11 o 
   5   3   3       30.54       15.83      2.42 o 
   6   3   3       81.63       93.31      4.61 o 
   7   3   3     1209.04     1194.59     20.46 o 
   8   3   3      857.93      914.32     20.76 o 
   9   3   3      163.72      173.86      8.18 o 
  10   3   3     3229.72     3173.94     42.74 o 
  11   3   3     1796.58     1800.49     38.21 o 
  12   3   3     1655.23     1690.77     29.37 o 
  13   3   3      423.35      399.83     20.00 o 
  14   3   3      133.47      121.40      9.03 o 
  15   3   3      839.98      932.84     26.55 o 
 -17   4   3      177.60      187.28     17.13 o 
 -16   4   3      222.80      212.07     16.54 o 
 -15   4   3       61.45       63.68     10.45 o 
 -14   4   3       32.77       34.46      8.47 o 
 -13   4   3       84.87       94.82      8.37 o 
 -12   4   3     1521.17     1518.18     25.35 o 
 -11   4   3     1020.96     1035.41     19.60 o 
 -10   4   3       92.63       93.28      4.60 o 
  -9   4   3       59.21       59.51      3.54 o 
  -8   4   3      273.09      299.80      6.58 o 
  -7   4   3      367.38      354.98      9.12 o 
  -6   4   3        0.55       -0.13      1.35 o 
  -5   4   3      313.44      317.41      6.68 o 
  -4   4   3       11.42       18.18      2.08 o 
  -3   4   3        4.15        7.66      1.51 o 
  -2   4   3        0.10        0.97      1.21 o 
  -1   4   3      789.31      828.73     10.84 o 
   0   4   3    11468.44    11962.34     87.48 o 
   1   4   3      505.49      486.76      6.99 o 
   2   4   3     5045.55     5249.85     45.58 o 
   3   4   3       87.32       77.32      4.58 o 
   4   4   3       19.50       19.42      3.31 o 
   5   4   3      755.19      728.20     15.22 o 
   6   4   3      257.92      245.52      8.99 o 
   7   4   3       60.10       53.11      5.34 o 
   8   4   3        0.00        0.00      2.62 o 
   9   4   3      423.30      425.90     13.11 o 
  10   4   3        2.30        1.91      3.49 o 
  11   4   3       70.99       66.32      6.92 o 
  12   4   3      137.51      150.97      9.47 o 
  13   4   3      147.86      141.85      9.81 o 
  14   4   3      624.49      599.96     21.80 o 
 -16   5   3      279.32      273.43     25.59 o 
 -15   5   3     3236.83     3394.42     71.14 o 
 -14   5   3      231.28      244.17     17.00 o 
 -13   5   3      415.43      427.80     16.53 o 
 -12   5   3      377.75      380.81     14.99 o 
 -11   5   3     1457.93     1486.21     31.12 o 
 -10   5   3       35.34       39.96      5.36 o 
  -9   5   3     1107.85     1076.46     16.09 o 
  -8   5   3      373.59      350.95      7.65 o 
  -7   5   3     1026.21      982.68     12.23 o 
  -6   5   3     1401.67     1319.34     15.40 o 
  -5   5   3        4.66        6.25      1.77 o 
  -4   5   3     1413.15     1393.94     15.72 o 
  -3   5   3       35.71       29.20      2.73 o 
  -2   5   3       19.65       27.98      2.82 o 
  -1   5   3     1587.30     1550.51     17.83 o 
   0   5   3     2372.06     2300.11     23.61 o 
   1   5   3     2028.27     1976.63     25.42 o 
   2   5   3     4537.82     4274.41     45.44 o 
   3   5   3       29.75       42.52      4.25 o 
   4   5   3       63.07       60.20      4.88 o 
   5   5   3      237.48      244.79     11.78 o 
   6   5   3      421.14      394.24     12.18 o 
   7   5   3      467.83      484.65     13.88 o 
   8   5   3     1404.94     1478.72     26.63 o 
   9   5   3      111.57      130.83      8.51 o 
  10   5   3     1507.18     1536.09     28.44 o 
  11   5   3     1135.58     1112.83     26.37 o 
  12   5   3      584.37      594.07     17.90 o 
  13   5   3     1064.26     1144.56     27.51 o 
 -14   6   3       33.78       33.40      9.03 o 
 -13   6   3      158.91      158.74     11.90 o 
 -12   6   3      312.09      307.33     14.58 o 
 -11   6   3      162.04      133.58      8.52 o 
 -10   6   3      266.15      275.84     14.12 o 
  -9   6   3       25.85       27.49      4.41 o 
  -8   6   3       57.06       36.03      4.52 o 
  -7   6   3       15.63        5.51      3.22 o 
  -6   6   3      799.78      786.87     13.12 o 
  -5   6   3     1170.28     1173.93     16.42 o 
  -4   6   3        6.74       11.00      2.83 o 
  -3   6   3      235.19      247.02      8.32 o 
  -2   6   3      151.54      167.46      6.50 o 
  -1   6   3      100.70      101.23      6.26 o 
   0   6   3     1443.51     1429.76     28.40 o 
   1   6   3      657.61      651.65     13.70 o 
   2   6   3      195.23      205.96      7.89 o 
   3   6   3      182.74      161.76      7.33 o 
   4   6   3        0.89        3.98      2.81 o 
   5   6   3       12.93        6.54      3.58 o 
   6   6   3      127.92      124.73      8.42 o 
   7   6   3        3.43        5.62      3.81 o 
   8   6   3       14.39       18.28      4.77 o 
   9   6   3        1.82       -3.50      3.50 o 
  10   6   3       73.28       94.97     11.53 o 
  11   6   3       12.15       13.93      5.23 o 
  12   6   3       60.23       50.07      7.36 o 
 -12   7   3      437.29      450.91     21.83 o 
 -11   7   3       25.31       14.04      5.07 o 
 -10   7   3     1835.11     1804.88     31.97 o 
  -9   7   3     2578.61     2593.20     35.30 o 
  -8   7   3      997.64     1005.24     23.92 o 
  -7   7   3       56.40       83.06      8.51 o 
  -6   7   3       32.86       26.17      4.84 o 
  -5   7   3      414.65      463.87     17.81 o 
  -4   7   3      125.81      120.85     18.40 o 
  -3   7   3      862.02      863.73     18.29 o 
  -2   7   3        6.13        6.73      3.36 o 
  -1   7   3       19.85       14.86      3.88 o 
   0   7   3       54.57       66.95      6.32 o 
   1   7   3     1114.60     1150.31     20.30 o 
   2   7   3     1377.16     1478.12     23.94 o 
   3   7   3     1050.14     1035.62     19.72 o 
   4   7   3      679.18      671.90     15.81 o 
   5   7   3      367.37      393.74     18.06 o 
   6   7   3       19.09       18.18      5.00 o 
   7   7   3      722.47      745.28     19.79 o 
   8   7   3      501.16      517.67     16.97 o 
   9   7   3      608.68      633.58     19.24 o 
  10   7   3      211.25      235.82     12.64 o 
 -10   8   3      288.01      305.13     21.53 o 
  -9   8   3       74.37       66.19      7.91 o 
  -8   8   3      232.34      229.55     11.57 o 
  -7   8   3        0.61        1.68      4.07 o 
  -6   8   3       31.98       13.99      7.42 o 
  -5   8   3      164.55      153.33     13.63 o 
  -4   8   3        1.52       -1.10      5.39 o 
  -3   8   3        9.36        3.46      5.59 o 
  -2   8   3       36.05       41.80      9.03 o 
  -1   8   3       99.40      121.29     18.31 o 
   0   8   3      109.23       99.56      7.04 o 
   1   8   3      369.00      379.99     12.25 o 
   2   8   3       21.86       10.49      4.20 o 
   3   8   3      472.77      439.82     13.62 o 
   4   8   3        0.76       -1.62      3.52 o 
   5   8   3       72.62       74.39      7.15 o 
   6   8   3       53.02       46.14      6.18 o 
   7   8   3      174.80      160.84     11.11 o 
  -5   9   3       68.69       83.46     37.29 o 
  -4   9   3      914.11      856.94     32.26 o 
  -3   9   3      172.29      203.04     16.67 o 
  -2   9   3      275.64      243.53     18.40 o 
  -1   9   3     1199.39     1208.43     31.58 o 
   0   9   3      179.06      193.00     13.88 o 
   1   9   3       26.10       33.99      8.08 o 
   2   9   3      366.30      350.43     29.93 o 
   3   9   3       94.52      113.40     20.74 o 
 -19   0   4        3.23        8.18      5.43 o 
 -18   0   4     1116.15     1081.35     32.38 o 
 -17   0   4      144.72      152.52     10.49 o 
 -16   0   4      531.98      560.99     18.15 o 
 -15   0   4      453.19      439.33     17.75 o 
 -14   0   4     5705.91     5883.75     77.52 o 
 -13   0   4      219.22      223.54     10.78 o 
 -12   0   4     2967.92     2897.33     43.14 o 
 -11   0   4      667.74      627.54     15.70 o 
 -10   0   4      107.99      160.96      5.58 o 
  -9   0   4     1177.09     1691.13     22.00 o 
  -8   0   4     3457.38     4047.80     43.17 o 
  -7   0   4    14263.13    14413.31    135.29 o 
  -6   0   4     1120.89     1283.77     19.87 o 
  -5   0   4     2281.93     2246.77     29.29 o 
  -4   0   4     4849.25     4906.88     68.94 o 
  -3   0   4    18859.04    18101.88    437.26 o 
  -2   0   4       52.18       36.84      2.52 o 
  -1   0   4    26191.31    25016.49    390.36 o 
   0   0   4     5334.08     5512.18     84.70 o 
   1   0   4      622.07      540.62      8.27 o 
   2   0   4      234.92      351.54      7.80 o 
   3   0   4     1813.87     2147.78     28.45 o 
   4   0   4     1339.74     1213.08     20.93 o 
   5   0   4    18347.30    19328.83    209.10 o 
   6   0   4       48.96       28.76      3.97 o 
   7   0   4     1054.41      847.13     16.89 o 
   8   0   4     1090.52     1116.49     27.28 o 
   9   0   4     2175.01     2184.23     34.09 o 
  10   0   4     1398.45     1296.40     25.79 o 
  11   0   4     3835.55     3528.68     57.73 o 
  12   0   4       26.17       45.47      8.04 o 
  13   0   4      852.00      836.59     26.95 o 
  14   0   4     2759.02     2880.00     86.04 o 
  15   0   4      574.83      638.04     36.18 o 
 -19   1   4       14.07       13.43      4.76 o 
 -18   1   4       40.44       39.51      5.65 o 
 -17   1   4       13.05        6.22      3.26 o 
 -16   1   4       85.29       67.54      5.50 o 
 -15   1   4      583.22      566.72     12.36 o 
 -14   1   4       19.50       18.35      3.55 o 
 -13   1   4     1418.89     1473.48     21.72 o 
 -12   1   4      275.14      251.68      7.88 o 
 -11   1   4       64.23       79.77      3.95 o 
 -10   1   4      766.10      770.07     11.50 o 
  -9   1   4      344.26      413.60      6.59 o 
  -8   1   4      343.81      364.96      6.12 o 
  -7   1   4     2902.79     2970.80     27.03 o 
  -6   1   4      158.52      190.33      3.18 o 
  -5   1   4       26.75       30.42      1.44 o 
  -4   1   4     1635.10     1740.48     13.69 o 
  -3   1   4     1332.06     1396.58     12.26 o 
  -2   1   4     1198.01     1357.35     12.88 o 
  -1   1   4       18.23       21.50      1.60 o 
   0   1   4     1508.84     1602.85     13.81 o 
   1   1   4     6490.01     6772.30     62.63 o 
   2   1   4     3619.68     3697.07     43.86 o 
   3   1   4     2935.27     2866.15     25.39 o 
   4   1   4     3966.17     4370.49     37.26 o 
   5   1   4     1896.08     1939.87     19.68 o 
   6   1   4      893.39      917.68     12.01 o 
   7   1   4     1727.35     1788.00     21.71 o 
   8   1   4     1228.98     1267.40     16.07 o 
   9   1   4       83.47       79.97      4.96 o 
  10   1   4       74.71       73.32      5.26 o 
  11   1   4      209.19      175.96      8.51 o 
  12   1   4      598.29      612.63     15.79 o 
  13   1   4      236.30      274.43     11.05 o 
  14   1   4      362.94      317.11     15.98 o 
  15   1   4        2.40        9.87      5.67 o 
 -18   2   4     1771.81     1793.19     34.14 o 
 -17   2   4      493.63      471.70     19.97 o 
 -16   2   4      153.48      152.60     18.91 o 
 -15   2   4     1591.04     1649.19     27.80 o 
 -14   2   4     1006.43     1023.90     22.10 o 
 -13   2   4     1377.20     1359.01     34.46 o 
 -12   2   4     2212.63     2158.09     39.60 o 
 -11   2   4       19.01       14.91      2.97 o 
 -10   2   4     1115.86     1086.13     15.86 o 
  -9   2   4     3817.68     3983.84     35.98 o 
  -8   2   4      156.82      116.43      3.49 o 
  -7   2   4       34.52        6.18      1.43 o 
  -6   2   4     9931.96     9763.22     77.00 o 
  -5   2   4       71.29       95.47      2.99 o 
  -4   2   4     7040.55     6756.01     87.38 o 
  -3   2   4      101.49      117.41      4.02 o 
  -2   2   4       33.25       69.25      3.81 o 
  -1   2   4      669.43      618.61      9.19 o 
   0   2   4     1439.57     1607.68     15.96 o 
   1   2   4       84.53       68.28      2.51 o 
   2   2   4     2048.81     2011.94     25.20 o 
   3   2   4    12457.01    12783.63    121.87 o 
   4   2   4    11562.75    11335.11     98.29 o 
   5   2   4     4730.63     4458.88     38.54 o 
   6   2   4     3695.83     3650.93     33.27 o 
   7   2   4     3305.79     3252.15     35.55 o 
   8   2   4     1670.24     1499.18     24.09 o 
   9   2   4       95.68       95.34      6.50 o 
  10   2   4     1013.49     1038.12     25.09 o 
  11   2   4        5.57       10.19      3.65 o 
  12   2   4      777.03      813.38     18.94 o 
  13   2   4      675.26      738.12     18.56 o 
  14   2   4      292.36      291.40     12.33 o 
  15   2   4     1073.64     1123.86     44.79 o 
 -18   3   4      505.57      492.93     25.10 o 
 -17   3   4       49.80       45.70      7.82 o 
 -16   3   4      116.47       99.32     19.35 o 
 -15   3   4      140.91      148.47     10.06 o 
 -14   3   4      338.45      330.27     13.51 o 
 -13   3   4     1852.68     1866.57     37.35 o 
 -12   3   4       44.39       47.47      4.32 o 
 -11   3   4      541.18      511.44     10.97 o 
 -10   3   4      165.30      154.47      6.01 o 
  -9   3   4        6.82        5.58      1.58 o 
  -8   3   4      129.24      136.66      4.17 o 
  -7   3   4       95.08       96.27      3.72 o 
  -6   3   4     2998.05     3114.72     28.96 o 
  -5   3   4        9.82        4.12      1.51 o 
  -4   3   4        0.98       -0.78      1.15 o 
  -3   3   4      406.01      433.93      7.17 o 
  -2   3   4        1.99        4.41      1.67 o 
  -1   3   4       73.89       82.20      3.59 o 
   0   3   4      707.01      718.28      7.71 o 
   1   3   4       17.86       16.54      1.73 o 
   2   3   4     1574.15     1602.73     22.56 o 
   3   3   4      190.10      189.14      6.78 o 
   4   3   4      349.80      406.13     17.32 o 
   5   3   4     1148.01     1199.49     20.38 o 
   6   3   4       94.10       91.64      5.61 o 
   7   3   4       26.34       18.70      3.48 o 
   8   3   4        7.04        2.75      2.96 o 
   9   3   4        7.41       13.34      3.65 o 
  10   3   4      111.43      103.43     11.08 o 
  11   3   4       35.96       30.26      5.04 o 
  12   3   4      723.83      710.97     18.33 o 
  13   3   4       40.44       39.19      6.07 o 
  14   3   4      444.41      403.14     14.83 o 
 -17   4   4      209.49      217.82     17.40 o 
 -16   4   4      134.73      149.76     15.60 o 
 -15   4   4      381.22      389.52     32.21 o 
 -14   4   4     1269.87     1296.65     34.07 o 
 -13   4   4     1488.50     1430.45     29.38 o 
 -12   4   4     1642.88     1691.92     27.16 o 
 -11   4   4       43.36       61.42      4.87 o 
 -10   4   4     1291.74     1274.80     17.24 o 
  -9   4   4      175.14      162.56      5.09 o 
  -8   4   4       40.62       40.13      2.96 o 
  -7   4   4     1938.38     1851.63     20.60 o 
  -6   4   4        6.21       21.15      2.36 o 
  -5   4   4      676.04      803.40     11.45 o 
  -4   4   4        9.01        5.61      1.56 o 
  -3   4   4     1334.13     1343.40     14.44 o 
  -2   4   4     6456.17     6550.06     50.70 o 
  -1   4   4     5514.67     5414.28     42.87 o 
   0   4   4     1371.23     1318.66     13.67 o 
   1   4   4      184.01      242.56      5.75 o 
   2   4   4    12849.26    12609.27    112.44 o 
   3   4   4      101.33       62.36      4.85 o 
   4   4   4     1222.20     1182.29     23.69 o 
   5   4   4      383.45      369.04     10.91 o 
   6   4   4      992.37      951.82     18.87 o 
   7   4   4      748.07      740.86     16.74 o 
   8   4   4     1820.18     1788.25     29.34 o 
   9   4   4     1972.63     1998.04     32.20 o 
  10   4   4      642.32      696.01     28.84 o 
  11   4   4      680.91      727.96     28.15 o 
  12   4   4      424.99      431.80     14.95 o 
  13   4   4      622.06      649.24     18.84 o 
  14   4   4      259.14      270.79     13.36 o 
 -16   5   4       11.79        5.26      9.49 o 
 -15   5   4      171.50      167.98     14.98 o 
 -14   5   4      202.31      167.22     14.66 o 
 -13   5   4       31.31       29.98      7.91 o 
 -12   5   4        3.22        0.13      3.71 o 
 -11   5   4      875.85      887.66     16.65 o 
 -10   5   4       31.63       34.04      4.11 o 
  -9   5   4        1.61        2.43      1.93 o 
  -8   5   4       23.49       24.74      2.78 o 
  -7   5   4      192.31      193.06      5.60 o 
  -6   5   4      375.13      360.31     10.92 o 
  -5   5   4       26.32       19.35      2.34 o 
  -4   5   4      129.99      110.43      4.17 o 
  -3   5   4       30.70       15.01      2.09 o 
  -2   5   4       45.39       41.45      3.14 o 
  -1   5   4      418.50      413.53     12.43 o 
   0   5   4      211.79      206.92      7.16 o 
   1   5   4       30.09       43.09      4.20 o 
   2   5   4     1016.33     1001.33     16.96 o 
   3   5   4       46.94       41.76      4.30 o 
   4   5   4      125.23      115.59     12.99 o 
   5   5   4       96.02       99.13      9.32 o 
   6   5   4       11.31        5.33      3.40 o 
   7   5   4       53.90       54.33      6.05 o 
   8   5   4        1.75       -3.17      3.17 o 
   9   5   4      200.86      189.55      9.95 o 
  10   5   4        7.45        6.55      4.38 o 
  11   5   4        1.75        3.13      4.23 o 
  12   5   4       47.76       43.59      6.78 o 
 -14   6   4        5.44       11.21     12.13 o 
 -13   6   4      136.28      146.94     11.39 o 
 -12   6   4      894.92      890.39     20.69 o 
 -11   6   4     1219.98     1189.46     23.76 o 
 -10   6   4       96.08       99.66     10.06 o 
  -9   6   4      350.24      333.28     13.66 o 
  -8   6   4      319.30      317.57      8.83 o 
  -7   6   4      154.50      164.01      6.17 o 
  -6   6   4      533.84      541.56     11.42 o 
  -5   6   4      562.11      549.55      9.87 o 
  -4   6   4     1110.31     1149.04     16.18 o 
  -3   6   4      250.53      241.00      7.86 o 
  -2   6   4     1015.08     1016.60     19.17 o 
  -1   6   4     1250.63     1230.93     21.91 o 
   0   6   4      359.48      354.24     10.13 o 
   1   6   4     3063.24     2932.58     62.53 o 
   2   6   4      212.53      208.22      8.19 o 
   3   6   4      232.48      260.00      9.31 o 
   4   6   4     1109.90     1118.50     20.16 o 
   5   6   4     1677.20     1685.18     29.05 o 
   6   6   4       87.72       98.84      7.83 o 
   7   6   4      755.89      728.08     18.91 o 
   8   6   4      397.59      384.01     14.22 o 
   9   6   4      473.29      493.50     16.25 o 
  10   6   4     1639.70     1582.39     30.82 o 
  11   6   4      350.06      389.44     19.44 o 
 -13   7   4        5.36        9.86      5.88 o 
 -12   7   4      191.15      185.64     15.99 o 
 -11   7   4        4.11       -3.87      3.87 o 
 -10   7   4      419.79      424.45     14.72 o 
  -9   7   4      163.18      165.28     10.84 o 
  -8   7   4        0.04       -3.43      3.43 o 
  -7   7   4      361.30      354.21     12.10 o 
  -6   7   4        0.77       -2.94      3.57 o 
  -5   7   4        2.76        4.12      3.83 o 
  -4   7   4      116.00      108.26      7.07 o 
  -3   7   4      336.93      375.66     11.99 o 
  -2   7   4      104.09      105.56      6.99 o 
  -1   7   4     1106.44     1110.57     30.00 o 
   0   7   4      141.43      166.09      7.90 o 
   1   7   4       26.92       22.09      4.25 o 
   2   7   4      274.61      290.92     10.75 o 
   3   7   4      133.17      142.58      9.89 o 
   4   7   4        9.09        2.31      3.40 o 
   5   7   4      160.17      165.49      9.94 o 
   6   7   4      577.67      530.58     17.83 o 
   7   7   4       39.04       41.28      6.65 o 
   8   7   4        4.54        4.16      4.70 o 
   9   7   4        2.59       -3.04      4.72 o 
 -10   8   4      432.55      458.42     18.74 o 
  -9   8   4      103.13      120.38     13.61 o 
  -8   8   4        2.92        6.07      4.34 o 
  -7   8   4      691.00      666.78     21.14 o 
  -6   8   4       96.86      107.01     20.96 o 
  -5   8   4      311.57      316.51     29.56 o 
  -4   8   4      601.10      540.95     23.71 o 
  -3   8   4      310.02      315.38     20.52 o 
  -2   8   4       82.98       74.61     10.99 o 
  -1   8   4      847.50      906.43     18.76 o 
   0   8   4      434.04      429.00     13.04 o 
   1   8   4        5.22        5.15      3.82 o 
   2   8   4      170.41      136.66      8.50 o 
   3   8   4      403.18      436.23     19.31 o 
   4   8   4      879.00      977.33     20.94 o 
   5   8   4      494.18      515.27     17.09 o 
   6   8   4      628.28      665.01     19.96 o 
  -5   9   4       13.70       17.62      7.73 o 
  -4   9   4      122.80      106.36     13.88 o 
  -3   9   4       24.25       23.32      8.41 o 
  -2   9   4      149.42      147.01     12.61 o 
  -1   9   4        0.18        5.88      6.08 o 
   0   9   4       87.11       82.07     10.68 o 
   1   9   4        0.00        1.52      4.48 o 
 -19   1   5      417.32      440.83     14.23 o 
 -18   1   5      130.81      122.61      7.41 o 
 -17   1   5      868.46      835.21     16.33 o 
 -16   1   5      530.32      579.33     13.05 o 
 -15   1   5      445.33      479.28     11.41 o 
 -14   1   5      140.24      154.74      6.53 o 
 -13   1   5     1104.02     1060.08     16.26 o 
 -12   1   5      183.97      179.64      6.29 o 
 -11   1   5       18.78       10.93      2.26 o 
 -10   1   5      580.51      539.31      9.17 o 
  -9   1   5      682.87      659.15      8.38 o 
  -8   1   5     3277.80     3305.05     27.37 o 
  -7   1   5     1787.85     1754.92     17.45 o 
  -6   1   5      985.84     1159.72     12.88 o 
  -5   1   5     7182.93     7192.19     54.23 o 
  -4   1   5     1582.10     1564.88     20.13 o 
  -3   1   5      588.05      587.46      8.11 o 
  -2   1   5     3677.43     3672.06     42.26 o 
  -1   1   5     3942.03     3907.29     32.56 o 
   0   1   5     3500.34     3480.50     30.18 o 
   1   1   5    20270.33    20319.81    222.96 o 
   2   1   5     5949.29     6021.26     48.99 o 
   3   1   5     1870.60     1822.16     20.10 o 
   4   1   5     5338.87     5123.72     43.59 o 
   5   1   5      672.82      605.60      9.17 o 
   6   1   5     2466.10     2441.58     24.63 o 
   7   1   5     3390.82     3280.57     31.72 o 
   8   1   5        8.97        1.92      2.12 o 
   9   1   5      982.58      920.33     15.93 o 
  10   1   5     1097.57     1076.23     29.12 o 
  11   1   5      151.50      165.51     16.69 o 
  12   1   5      771.52      792.44     18.60 o 
  13   1   5      276.96      285.72     31.98 o 
  14   1   5      148.08      172.54     25.69 o 
  15   1   5      321.98      364.06     20.11 o 
 -19   2   5        5.67        8.49      5.12 o 
 -18   2   5      156.42      163.54     16.69 o 
 -17   2   5      309.32      301.86     12.65 o 
 -16   2   5        0.72       -1.14      3.09 o 
 -15   2   5       48.38       54.40      6.04 o 
 -14   2   5       47.36       44.91      5.42 o 
 -13   2   5      178.11      173.36      9.36 o 
 -12   2   5      218.42      224.63      8.69 o 
 -11   2   5      122.62      122.58      5.59 o 
 -10   2   5      665.97      696.51     12.08 o 
  -9   2   5       11.25       15.19      1.70 o 
  -8   2   5     1124.16     1165.61     12.67 o 
  -7   2   5       74.66      100.37      4.24 o 
  -6   2   5        0.57        2.67      1.07 o 
  -5   2   5      259.68      260.80      4.24 o 
  -4   2   5      898.41      946.96      9.39 o 
  -3   2   5     2580.31     2763.68     25.43 o 
  -2   2   5      660.64      677.41     11.25 o 
  -1   2   5       41.74       31.40      2.17 o 
   0   2   5     1500.36     1748.38     15.67 o 
   1   2   5     1353.93     1538.93     15.18 o 
   2   2   5       94.98       93.06      2.48 o 
   3   2   5     1917.13     1935.39     18.77 o 
   4   2   5      654.20      627.31      8.36 o 
   5   2   5       78.26       74.29      3.02 o 
   6   2   5     2547.94     2575.02     34.96 o 
   7   2   5      124.94      136.90      6.88 o 
   8   2   5       71.57       46.99      5.11 o 
   9   2   5      132.95      124.71      7.30 o 
  10   2   5        3.28        0.18      3.03 o 
  11   2   5      132.66      123.13     10.00 o 
  12   2   5      487.82      483.58     14.87 o 
  13   2   5      774.47      765.94     19.67 o 
  14   2   5        4.35        4.72      5.18 o 
 -18   3   5      899.62      991.12     27.29 o 
 -17   3   5        6.42        1.68      5.06 o 
 -16   3   5      856.05      898.30     24.35 o 
 -15   3   5      194.59      207.77     11.50 o 
 -14   3   5      107.22      103.47      7.39 o 
 -13   3   5       82.42       92.18      7.64 o 
 -12   3   5      198.54      176.38      7.98 o 
 -11   3   5     1691.54     1736.93     23.09 o 
 -10   3   5     2912.92     2838.37     28.96 o 
  -9   3   5     1360.38     1285.92     14.65 o 
  -8   3   5       10.13        2.47      1.53 o 
  -7   3   5     1833.60     1756.74     18.99 o 
  -6   3   5     5403.83     5396.72     46.10 o 
  -5   3   5      792.98      778.06     10.60 o 
  -4   3   5     5101.57     5185.63     43.98 o 
  -3   3   5        5.32        8.53      1.39 o 
  -2   3   5     3655.90     3546.25     25.49 o 
  -1   3   5     1813.45     1782.42     16.62 o 
   0   3   5      826.91      777.60     10.49 o 
   1   3   5     6627.38     6597.72     60.05 o 
   2   3   5      317.34      279.72     12.42 o 
   3   3   5      461.59      411.56     10.46 o 
   4   3   5     1936.19     1857.58     31.08 o 
   5   3   5     1818.50     1723.32     26.02 o 
   6   3   5     1792.27     1663.37     34.30 o 
   7   3   5     2313.55     2261.89     32.86 o 
   8   3   5     2039.28     2011.93     33.54 o 
   9   3   5      640.28      641.63     16.31 o 
  10   3   5     1154.61     1096.62     22.54 o 
  11   3   5       77.37       97.61      7.97 o 
  12   3   5      846.38      889.42     21.29 o 
  13   3   5      547.99      567.17     20.18 o 
  14   3   5      310.25      317.03     14.04 o 
 -17   4   5        1.85       -3.84      7.50 o 
 -16   4   5      178.27      197.16     37.73 o 
 -15   4   5        0.02       -1.99      4.52 o 
 -14   4   5      104.91       98.85     12.17 o 
 -13   4   5      192.56      191.36     10.63 o 
 -12   4   5      201.76      243.08      9.39 o 
 -11   4   5       29.65       22.17      3.07 o 
 -10   4   5       49.86       41.93      3.66 o 
  -9   4   5       23.42       31.08      3.42 o 
  -8   4   5       30.87       34.18      4.97 o 
  -7   4   5      335.38      356.46      9.04 o 
  -6   4   5      124.66      114.34      4.39 o 
  -5   4   5       39.40       48.13      3.19 o 
  -4   4   5     1645.44     1798.58     18.13 o 
  -3   4   5       18.70       15.78      2.40 o 
  -2   4   5      260.98      260.40      5.08 o 
  -1   4   5     1897.31     1959.26     17.71 o 
   0   4   5      569.28      593.82      9.60 o 
   1   4   5     1539.81     1557.26     21.11 o 
   2   4   5       29.29       30.59      6.69 o 
   3   4   5       64.60       54.92      4.93 o 
   4   4   5      611.11      623.57     14.44 o 
   5   4   5      169.11      186.97      8.20 o 
   6   4   5        7.70       14.02      3.66 o 
   7   4   5       63.44       78.05      6.67 o 
   8   4   5        2.21        2.66      3.33 o 
   9   4   5       35.11       24.69      5.86 o 
  10   4   5       97.96       97.73      8.36 o 
  11   4   5      188.49      192.40     10.73 o 
  12   4   5      168.21      168.72     10.56 o 
  13   4   5      329.43      374.85     25.73 o 
 -16   5   5      249.85      265.57     18.71 o 
 -15   5   5     1198.60     1151.24     56.48 o 
 -14   5   5      139.60      147.37     14.34 o 
 -13   5   5        4.03        3.97      5.62 o 
 -12   5   5      719.56      716.85     15.16 o 
 -11   5   5      136.22      132.84      7.94 o 
 -10   5   5     2408.77     2347.66     27.26 o 
  -9   5   5       14.31       10.93      2.59 o 
  -8   5   5      903.15      874.10     13.61 o 
  -7   5   5      237.35      203.64      6.61 o 
  -6   5   5       18.20       16.16      2.30 o 
  -5   5   5      499.46      508.40      8.83 o 
  -4   5   5      623.98      604.68     12.00 o 
  -3   5   5      393.69      394.24      7.45 o 
  -2   5   5     1755.87     1706.98     20.27 o 
  -1   5   5     3411.33     3242.34     36.56 o 
   0   5   5     6760.41     6815.12     66.76 o 
   1   5   5     2462.39     2405.22     30.10 o 
   2   5   5     2593.60     2479.63     31.16 o 
   3   5   5      473.88      466.33     12.96 o 
   4   5   5     1048.37     1023.63     20.34 o 
   5   5   5      272.47      263.44     15.09 o 
   6   5   5      299.51      310.26     16.62 o 
   7   5   5     2776.75     2778.15     40.76 o 
   8   5   5      147.36      167.61      9.47 o 
   9   5   5      620.26      683.64     18.63 o 
  10   5   5      759.96      814.18     20.78 o 
  11   5   5      880.25      848.99     21.95 o 
  12   5   5       77.81       80.42      8.82 o 
 -15   6   5        7.31        2.00      6.97 o 
 -14   6   5       26.03       34.27      9.97 o 
 -13   6   5      130.12      133.96     15.44 o 
 -12   6   5       10.19        8.32      4.47 o 
 -11   6   5       57.81       55.88      6.66 o 
 -10   6   5      246.39      219.01      9.99 o 
  -9   6   5      383.13      377.56     10.68 o 
  -8   6   5        2.64        2.64      2.31 o 
  -7   6   5      118.68      123.59      5.16 o 
  -6   6   5      158.93      169.72      5.78 o 
  -5   6   5        4.71        4.47      2.01 o 
  -4   6   5        1.05        1.25      2.08 o 
  -3   6   5       55.42       55.21      5.45 o 
  -2   6   5       10.86       13.81      3.06 o 
  -1   6   5      311.50      328.47      9.89 o 
   0   6   5      172.55      186.78      7.64 o 
   1   6   5     3261.92     3242.00     39.08 o 
   2   6   5      573.63      605.90     14.01 o 
   3   6   5     1377.50     1354.04     25.08 o 
   4   6   5      359.89      361.52     12.68 o 
   5   6   5        0.33        0.02      3.40 o 
   6   6   5       26.89       24.92      5.24 o 
   7   6   5        9.77        9.50      4.55 o 
   8   6   5       14.29        8.87      4.61 o 
   9   6   5      566.44      539.08     17.35 o 
  10   6   5       13.47       15.71      5.69 o 
 -13   7   5     1022.99     1018.71     27.68 o 
 -12   7   5      149.78      176.10     10.80 o 
 -11   7   5       76.23       83.38      8.09 o 
 -10   7   5        7.15       -0.64      4.11 o 
  -9   7   5     1040.95     1057.34     22.36 o 
  -8   7   5      227.19      241.64     10.58 o 
  -7   7   5      659.86      674.18     19.59 o 
  -6   7   5       96.46       89.34      6.99 o 
  -5   7   5      447.77      435.26     17.58 o 
  -4   7   5     1357.66     1324.53     24.17 o 
  -3   7   5      237.43      244.09      9.05 o 
  -2   7   5      437.27      487.45     12.63 o 
  -1   7   5      835.61      822.52     17.01 o 
   0   7   5        4.99        4.76      3.14 o 
   1   7   5     1157.64     1136.24     20.90 o 
   2   7   5      860.81      912.34     21.12 o 
   3   7   5       49.91       63.88      6.38 o 
   4   7   5      677.87      658.36     26.69 o 
   5   7   5     3437.03     3336.49     48.42 o 
   6   7   5      594.56      634.26     18.69 o 
   7   7   5      302.17      317.51     25.97 o 
   8   7   5      489.92      466.51     16.97 o 
 -10   8   5        7.87        6.84      6.08 o 
  -9   8   5      450.36      431.20     17.64 o 
  -8   8   5       20.44       13.78      7.47 o 
  -7   8   5       41.73       25.81      7.80 o 
  -6   8   5        2.20       -0.23      5.28 o 
  -5   8   5       20.31       20.02      7.31 o 
  -4   8   5      155.94      137.59     13.86 o 
  -3   8   5        9.08        8.01      3.70 o 
  -2   8   5      232.78      247.82     10.06 o 
  -1   8   5        7.71        8.23      4.01 o 
   0   8   5       15.37       14.35      4.17 o 
   1   8   5     1014.65      915.66     19.70 o 
   2   8   5       65.04       58.31      6.55 o 
   3   8   5      410.78      338.33     12.56 o 
   4   8   5       74.89       71.71      8.05 o 
   5   8   5       58.10       79.00      8.89 o 
   6   8   5       35.88       18.91      6.75 o 
  -4   9   5      303.16      320.61     17.43 o 
  -3   9   5      735.48      735.67     24.51 o 
  -2   9   5       30.20       38.68      8.49 o 
  -1   9   5      130.61      134.09     12.33 o 
   0   9   5      452.61      507.89     17.71 o 
 -19   0   6       40.00       34.71      7.11 o 
 -18   0   6      843.03      830.13     24.03 o 
 -17   0   6       46.38       44.45     14.22 o 
 -16   0   6       93.71      117.47      9.38 o 
 -15   0   6      642.22      633.24     18.68 o 
 -14   0   6      102.79      142.26      9.06 o 
 -13   0   6     7853.78     7673.88     95.36 o 
 -12   0   6      724.92      729.84     18.08 o 
 -11   0   6       12.04        4.03      2.85 o 
 -10   0   6      497.99      467.05     12.99 o 
  -9   0   6     3421.11     3258.75     44.58 o 
  -8   0   6        5.94       20.18      3.89 o 
  -7   0   6    20956.83    19853.32    261.75 o 
  -6   0   6    11298.27    11791.40    159.42 o 
  -5   0   6     2757.11     2883.10     35.64 o 
  -4   0   6     7363.62     7538.02     84.31 o 
  -3   0   6       42.17       50.36      2.99 o 
  -2   0   6     3245.98     3230.80     39.56 o 
  -1   0   6     6427.16     6791.57     76.90 o 
   0   0   6      630.23      812.14     14.10 o 
   1   0   6    10676.19    10749.19    102.69 o 
   2   0   6     3939.03     3856.57     41.13 o 
   3   0   6     2886.63     2880.36     39.33 o 
   4   0   6      941.91      752.06     26.46 o 
   5   0   6     1642.69     1577.58     35.23 o 
   6   0   6     1248.36     1199.09     21.72 o 
   7   0   6        9.81       10.49      3.10 o 
   8   0   6      580.21      580.58     27.54 o 
   9   0   6       11.73       11.88      3.90 o 
  10   0   6     1832.30     1736.56     46.99 o 
  11   0   6       33.07       30.00     11.03 o 
  12   0   6      667.12      695.40     37.51 o 
  13   0   6      184.86      166.35     21.18 o 
  14   0   6     2659.70     2674.82     86.04 o 
 -19   1   6       86.71       77.72      7.33 o 
 -18   1   6       54.33       30.93      5.03 o 
 -17   1   6       76.85       42.12      5.35 o 
 -16   1   6      327.30      295.63     10.68 o 
 -15   1   6     1652.97     1497.32     23.58 o 
 -14   1   6       45.97       43.02      4.63 o 
 -13   1   6       26.62       30.29      4.40 o 
 -12   1   6       26.12       34.22      3.74 o 
 -11   1   6      287.56      252.62      7.69 o 
 -10   1   6      162.85      162.58      6.05 o 
  -9   1   6      364.19      341.76      6.71 o 
  -8   1   6      296.98      343.68      5.63 o 
  -7   1   6     1782.44     2096.56     20.81 o 
  -6   1   6     2468.85     2607.96     26.05 o 
  -5   1   6      275.34      237.93      5.89 o 
  -4   1   6      227.11      250.80      4.94 o 
  -3   1   6      602.80      550.10     10.31 o 
  -2   1   6     2374.17     2574.27     23.30 o 
  -1   1   6      266.76      263.23      4.97 o 
   0   1   6       24.80       28.13      1.84 o 
   1   1   6      488.80      599.14      7.09 o 
   2   1   6       20.93       41.76      2.14 o 
   3   1   6       17.41       30.07      3.33 o 
   4   1   6      915.82     1026.49     12.81 o 
   5   1   6      992.70     1117.09     14.05 o 
   6   1   6       82.92       88.76      3.96 o 
   7   1   6      756.63      759.02     13.57 o 
   8   1   6        0.13       -0.89      2.62 o 
   9   1   6        0.11        0.06      2.81 o 
  10   1   6       43.28       41.37      5.24 o 
  11   1   6        3.16        6.79      3.75 o 
  12   1   6       10.84        9.56      5.06 o 
  13   1   6      106.92       99.09     10.36 o 
  14   1   6       38.95       31.44      9.20 o 
 -19   2   6      271.46      271.40     13.37 o 
 -18   2   6       71.97       90.95     12.93 o 
 -17   2   6        6.21       -2.04      3.43 o 
 -16   2   6      244.85      266.25     10.01 o 
 -15   2   6      406.98      422.24     15.84 o 
 -14   2   6      825.79      828.98     20.35 o 
 -13   2   6      115.06      112.04      9.14 o 
 -12   2   6     3591.58     3518.78     39.45 o 
 -11   2   6      712.68      659.08     15.10 o 
 -10   2   6     1430.73     1332.74     16.81 o 
  -9   2   6       33.10       18.61      1.99 o 
  -8   2   6     3665.26     3901.13     32.35 o 
  -7   2   6     4083.82     4122.51     31.01 o 
  -6   2   6      194.93      276.25      4.51 o 
  -5   2   6     4103.77     4115.86     33.66 o 
  -4   2   6     9588.68    10040.10     72.95 o 
  -3   2   6     9169.75     9304.77     73.55 o 
  -2   2   6     2628.57     2563.35     25.09 o 
  -1   2   6     1941.43     1767.55     19.42 o 
   0   2   6     2921.14     2828.99     23.85 o 
   1   2   6      201.64      142.50      3.98 o 
   2   2   6     2518.65     2535.19     23.62 o 
   3   2   6     3118.51     3001.40     27.62 o 
   4   2   6     8423.76     8349.66     86.62 o 
   5   2   6      669.19      650.10     14.09 o 
   6   2   6      112.39       87.08      5.67 o 
   7   2   6      585.60      557.33     14.47 o 
   8   2   6      422.29      388.03     11.99 o 
   9   2   6      933.36      950.57     19.99 o 
  10   2   6      116.72      150.54     12.48 o 
  11   2   6      477.26      550.42     15.91 o 
  12   2   6       49.91       59.88      6.94 o 
  13   2   6      148.21      159.18     11.78 o 
  14   2   6        3.29        0.49      6.75 o 
 -18   3   6       21.42       14.69      5.34 o 
 -17   3   6      150.15      167.05     15.41 o 
 -16   3   6       12.00       -2.12      4.01 o 
 -15   3   6      430.22      415.76     13.47 o 
 -14   3   6      387.76      395.46     12.68 o 
 -13   3   6       99.60       90.39      6.63 o 
 -12   3   6      581.40      558.97     16.20 o 
 -11   3   6      167.37      163.57      6.47 o 
 -10   3   6      659.83      689.95     11.37 o 
  -9   3   6      717.26      684.32     11.01 o 
  -8   3   6        6.92        4.96      1.60 o 
  -7   3   6       50.27       55.79      3.17 o 
  -6   3   6      302.51      369.78      7.47 o 
  -5   3   6      487.49      564.49      7.51 o 
  -4   3   6      368.54      333.70      5.44 o 
  -3   3   6      593.71      629.64      9.76 o 
  -2   3   6       47.89       31.05      2.14 o 
  -1   3   6       84.45      108.85      3.39 o 
   0   3   6      548.30      585.42     12.83 o 
   1   3   6      294.10      290.19     11.15 o 
   2   3   6      656.65      732.52     14.66 o 
   3   3   6      258.75      249.91      8.43 o 
   4   3   6       19.74       14.19      3.03 o 
   5   3   6      194.87      223.94      8.74 o 
   6   3   6      169.68      148.31      7.44 o 
   7   3   6       27.18       16.15      4.52 o 
   8   3   6        7.03        4.64      3.31 o 
   9   3   6       95.94       87.00      7.61 o 
  10   3   6       90.07       82.22      7.53 o 
  11   3   6      144.06      154.34      9.65 o 
  12   3   6        5.17        2.46      4.10 o 
  13   3   6       75.60       79.95      9.85 o 
 -17   4   6        3.04       -1.36      6.84 o 
 -16   4   6      432.82      467.39     23.11 o 
 -15   4   6      265.55      265.80     13.47 o 
 -14   4   6       80.66       85.16      8.81 o 
 -13   4   6     2174.43     2101.35     34.03 o 
 -12   4   6     1036.07     1021.21     17.55 o 
 -11   4   6       31.27       33.93      3.47 o 
 -10   4   6     1343.15     1300.57     17.65 o 
  -9   4   6      375.58      331.53      8.81 o 
  -8   4   6      530.88      446.87     11.66 o 
  -7   4   6     1034.48      980.11     13.68 o 
  -6   4   6     5664.12     5479.02     48.16 o 
  -5   4   6      706.20      639.54     10.20 o 
  -4   4   6     1051.04      909.01     10.86 o 
  -3   4   6      219.28      197.95      4.24 o 
  -2   4   6     8720.88     8677.64     61.80 o 
  -1   4   6     2833.96     2796.55     26.15 o 
   0   4   6     1018.58      978.10     17.65 o 
   1   4   6     3184.55     3046.03     40.31 o 
   2   4   6     2098.12     1998.49     29.12 o 
   3   4   6     2178.90     2135.32     30.88 o 
   4   4   6      308.69      248.46     10.24 o 
   5   4   6      427.31      413.63     12.40 o 
   6   4   6      264.78      286.29     10.80 o 
   7   4   6     1399.12     1393.57     25.69 o 
   8   4   6       27.32       37.99      5.45 o 
   9   4   6      347.25      392.43     13.96 o 
  10   4   6        3.80       -2.64      3.93 o 
  11   4   6       39.69       33.40      6.21 o 
  12   4   6      869.01      860.85     42.29 o 
 -16   5   6        0.04       -0.88      6.55 o 
 -15   5   6       41.74       44.94     17.21 o 
 -14   5   6       57.35       44.46      9.93 o 
 -13   5   6      113.46      103.24      9.58 o 
 -12   5   6     2345.44     2406.11     35.40 o 
 -11   5   6       10.62        3.41      2.52 o 
 -10   5   6      250.05      270.07      9.37 o 
  -9   5   6        2.28       -0.20      2.34 o 
  -8   5   6       14.27       11.78      2.56 o 
  -7   5   6      130.76      121.68      5.66 o 
  -6   5   6      592.54      571.29      9.66 o 
  -5   5   6     1038.40     1042.94     13.60 o 
  -4   5   6        2.97        2.08      1.44 o 
  -3   5   6       16.70       10.67      2.33 o 
  -2   5   6        2.91        6.84      2.38 o 
  -1   5   6       74.21       86.63      5.18 o 
   0   5   6       56.26       69.35      5.23 o 
   1   5   6     1527.71     1501.19     25.04 o 
   2   5   6        3.19        2.58      2.83 o 
   3   5   6      711.77      712.06     16.71 o 
   4   5   6      327.15      341.43     11.74 o 
   5   5   6       67.75       60.25      6.44 o 
   6   5   6      256.23      241.58     10.58 o 
   7   5   6      211.21      206.08     10.40 o 
   8   5   6       33.87       34.92      5.84 o 
   9   5   6        8.87       15.65      5.10 o 
  10   5   6        8.94        4.39      4.68 o 
  11   5   6      127.57      128.18     10.26 o 
 -15   6   6        3.33        1.10      6.55 o 
 -14   6   6      660.45      690.60     27.60 o 
 -13   6   6      848.44      889.23     30.41 o 
 -12   6   6        5.22        8.78      4.74 o 
 -11   6   6      277.59      316.37     11.89 o 
 -10   6   6      533.78      562.90     13.36 o 
  -9   6   6      434.26      456.78     11.58 o 
  -8   6   6     1100.97     1108.16     22.24 o 
  -7   6   6     1705.75     1628.94     19.44 o 
  -6   6   6       31.72       28.78      3.49 o 
  -5   6   6     2004.10     1983.03     24.00 o 
  -4   6   6     1916.03     1853.74     23.37 o 
  -3   6   6     1534.46     1522.01     27.47 o 
  -2   6   6     1440.67     1443.48     22.23 o 
  -1   6   6      963.13      924.80     17.31 o 
   0   6   6      161.79      161.11      7.52 o 
   1   6   6      391.88      390.58     11.24 o 
   2   6   6      915.23      887.03     19.74 o 
   3   6   6      672.93      710.34     17.74 o 
   4   6   6      917.96      963.33     21.44 o 
   5   6   6      389.40      400.91     24.27 o 
   6   6   6      657.45      700.76     18.91 o 
   7   6   6        6.54       16.04      4.88 o 
   8   6   6      545.72      546.94     17.63 o 
   9   6   6      642.07      653.96     19.68 o 
  10   6   6      477.54      480.47     17.40 o 
 -13   7   6       20.83       19.98      8.47 o 
 -12   7   6        4.41       -1.11      4.79 o 
 -11   7   6      334.15      345.30     19.23 o 
 -10   7   6        2.07        3.24      4.18 o 
  -9   7   6        4.47        7.26      6.03 o 
  -8   7   6        9.97        2.21      5.90 o 
  -7   7   6       49.37       40.52      4.95 o 
  -6   7   6        0.09        2.88      3.17 o 
  -5   7   6      124.63      121.34      8.53 o 
  -4   7   6       30.50       33.61      4.56 o 
  -3   7   6      151.05      141.54      7.44 o 
  -2   7   6      213.51      215.39     12.75 o 
  -1   7   6       75.48       79.24      6.51 o 
   0   7   6        9.42        9.25      3.80 o 
   1   7   6      125.04      141.86      7.89 o 
   2   7   6        0.22        1.11      3.25 o 
   3   7   6      430.86      417.95     14.82 o 
   4   7   6       67.20       55.63      7.71 o 
   5   7   6      159.77      149.01     10.20 o 
   6   7   6        4.78       -3.39      4.33 o 
   7   7   6       18.89       10.27      5.21 o 
   8   7   6       51.91       51.51      8.83 o 
 -10   8   6        2.75        2.01      4.98 o 
  -9   8   6       69.61       76.41     15.66 o 
  -8   8   6      735.47      662.31     39.27 o 
  -7   8   6      576.37      582.00     36.18 o 
  -6   8   6      481.68      482.72     22.72 o 
  -5   8   6      395.48      432.10     17.20 o 
  -4   8   6      583.30      612.27     17.49 o 
  -3   8   6      696.76      752.68     17.19 o 
  -2   8   6      187.71      181.08      9.03 o 
  -1   8   6        3.04       -0.59      3.56 o 
   0   8   6     1242.43     1211.64     28.07 o 
   1   8   6      461.88      492.18     20.05 o 
   2   8   6       40.68       24.00      5.13 o 
   3   8   6      784.63      739.07     21.97 o 
   4   8   6     1889.54     1895.49     37.00 o 
   5   8   6      115.14      147.97     16.36 o 
 -19   1   7      330.65      337.36     12.75 o 
 -18   1   7      114.20      103.59      7.84 o 
 -17   1   7      924.64      910.08     18.97 o 
 -16   1   7      975.18     1025.26     19.56 o 
 -15   1   7      395.90      420.12     11.86 o 
 -14   1   7     1289.71     1240.92     20.63 o 
 -13   1   7     1324.27     1295.78     44.58 o 
 -12   1   7      492.02      468.69     11.15 o 
 -11   1   7     2733.01     2602.86     30.82 o 
 -10   1   7     1167.91     1111.12     18.97 o 
  -9   1   7     1637.01     1538.09     17.80 o 
  -8   1   7     4332.28     4226.89     37.64 o 
  -7   1   7     1286.67     1291.33     16.06 o 
  -6   1   7      695.42      587.12      7.90 o 
  -5   1   7     9097.46     9365.66     83.77 o 
  -4   1   7     3573.13     3694.35     32.19 o 
  -3   1   7     2131.02     2098.45     20.27 o 
  -2   1   7     8454.04     8588.31     68.42 o 
  -1   1   7        5.88       19.36      1.88 o 
   0   1   7     4135.09     4034.79     32.67 o 
   1   1   7     4867.37     4929.76     36.31 o 
   2   1   7      197.57      194.81      4.40 o 
   3   1   7      171.17      142.33      4.36 o 
   4   1   7      328.02      275.23      6.22 o 
   5   1   7      196.86      178.70      5.29 o 
   6   1   7     2381.84     2462.98     29.30 o 
   7   1   7      338.31      358.48     11.02 o 
   8   1   7       28.54       20.39      4.11 o 
   9   1   7      427.80      438.28     16.81 o 
  10   1   7      139.95      178.66      9.12 o 
  11   1   7       19.49       24.14      6.00 o 
  12   1   7     1139.45     1138.72     42.57 o 
  13   1   7       80.51       90.43     26.25 o 
 -19   2   7        2.56       -4.34      4.34 o 
 -18   2   7       32.81       31.38      5.53 o 
 -17   2   7        0.65       -0.16      3.34 o 
 -16   2   7       60.51       56.04      9.00 o 
 -15   2   7       39.02       52.79      5.38 o 
 -14   2   7      302.89      321.32     10.78 o 
 -13   2   7        8.38        8.25      3.30 o 
 -12   2   7        1.25        0.82      3.17 o 
 -11   2   7     1602.54     1616.28     22.49 o 
 -10   2   7      122.11      126.36      4.93 o 
  -9   2   7       99.71       74.98      5.00 o 
  -8   2   7      263.70      270.44      5.14 o 
  -7   2   7      844.09      884.04     10.44 o 
  -6   2   7     3850.51     4024.54     32.78 o 
  -5   2   7     1120.53     1150.70     17.65 o 
  -4   2   7      738.61      862.82     11.79 o 
  -3   2   7     1454.92     1713.37     17.73 o 
  -2   2   7      277.98      268.78      5.56 o 
  -1   2   7      785.19      882.58     10.26 o 
   0   2   7       36.64       39.13      2.30 o 
   1   2   7      401.10      455.34     10.01 o 
   2   2   7       46.90       48.37      2.27 o 
   3   2   7      260.02      286.92      6.74 o 
   4   2   7        0.59       -0.11      2.36 o 
   5   2   7      224.76      206.70     12.29 o 
   6   2   7      730.50      692.82     15.75 o 
   7   2   7        0.13       -1.08      2.56 o 
   8   2   7       60.75       55.25      5.78 o 
   9   2   7        4.73        9.53      3.91 o 
  10   2   7       63.62       64.80      6.75 o 
  11   2   7      128.50      130.00      8.65 o 
  12   2   7        3.02        3.09      5.00 o 
  13   2   7       21.73       12.74      8.54 o 
 -18   3   7       30.38       20.10      9.43 o 
 -17   3   7      142.66      160.07     10.13 o 
 -16   3   7      322.42      319.12     11.29 o 
 -15   3   7       16.53       17.85      3.96 o 
 -14   3   7       40.63       39.00      4.73 o 
 -13   3   7      755.93      720.10     15.05 o 
 -12   3   7     1118.80     1076.45     18.36 o 
 -11   3   7     4921.58     4683.64     44.18 o 
 -10   3   7     6269.01     6045.58     49.41 o 
  -9   3   7     1171.28     1154.03     15.56 o 
  -8   3   7     3270.17     3193.19     28.44 o 
  -7   3   7      841.37      801.32     11.92 o 
  -6   3   7     2504.66     2576.39     21.83 o 
  -5   3   7     4951.90     4805.30     36.17 o 
  -4   3   7       12.94       39.69      2.43 o 
  -3   3   7      795.42      685.59      9.87 o 
  -2   3   7     1964.40     1744.46     21.68 o 
  -1   3   7     3646.10     3725.23     34.70 o 
   0   3   7     1468.99     1456.43     22.07 o 
   1   3   7      848.76      784.33     15.27 o 
   2   3   7      449.91      479.04     11.90 o 
   3   3   7     1229.21     1146.94     23.69 o 
   4   3   7     1763.45     1776.16     39.68 o 
   5   3   7       28.83       23.58      4.39 o 
   6   3   7     1957.42     1795.47     30.89 o 
   7   3   7      656.47      671.40     16.59 o 
   8   3   7       28.90       43.45      5.77 o 
   9   3   7     1186.39     1272.44     29.42 o 
  10   3   7      541.85      516.94     16.13 o 
  11   3   7      406.23      370.19     13.98 o 
  12   3   7       23.99       25.34      5.85 o 
 -17   4   7       58.39       54.24      7.31 o 
 -16   4   7      156.22      153.42     11.20 o 
 -15   4   7       51.46       64.52      8.22 o 
 -14   4   7      811.01      777.50     28.48 o 
 -13   4   7      132.48      143.56      8.40 o 
 -12   4   7      175.73      183.84      8.75 o 
 -11   4   7     1332.05     1354.69     30.75 o 
 -10   4   7      149.43      156.25      6.63 o 
  -9   4   7        4.52        5.29      2.24 o 
  -8   4   7     1377.62     1335.75     19.15 o 
  -7   4   7        0.06        2.51      1.56 o 
  -6   4   7      566.50      572.40      8.39 o 
  -5   4   7       65.40       64.04      3.04 o 
  -4   4   7       23.54       34.22      2.32 o 
  -3   4   7       97.87       92.73      3.44 o 
  -2   4   7       49.25       57.38      3.62 o 
  -1   4   7        8.23        4.10      2.41 o 
   0   4   7      401.60      397.30     15.41 o 
   1   4   7       20.04       22.11      3.68 o 
   2   4   7      108.42      118.79      7.16 o 
   3   4   7      231.83      243.08      9.35 o 
   4   4   7      217.13      235.22      9.53 o 
   5   4   7     1084.01     1127.04     22.11 o 
   6   4   7      264.92      288.46     11.29 o 
   7   4   7      100.24      130.29      8.32 o 
   8   4   7      133.46      134.35      8.66 o 
   9   4   7       12.75        6.92      4.77 o 
  10   4   7      101.62       82.63      8.34 o 
  11   4   7        2.12       -3.53      4.29 o 
 -16   5   7      608.72      627.43     26.99 o 
 -15   5   7      546.30      598.91     20.45 o 
 -14   5   7     2110.75     2261.15     41.58 o 
 -13   5   7        3.61        7.97      4.83 o 
 -12   5   7      156.04      162.56     11.85 o 
 -11   5   7     1515.83     1516.29     30.36 o 
 -10   5   7      822.24      832.10     15.64 o 
  -9   5   7      187.07      184.69      7.23 o 
  -8   5   7      449.78      441.61     10.59 o 
  -7   5   7     1582.03     1586.09     19.84 o 
  -6   5   7     1035.87      971.25     17.12 o 
  -5   5   7     1192.41     1107.70     13.38 o 
  -4   5   7     1714.25     1705.83     19.33 o 
  -3   5   7      565.35      556.67     11.04 o 
  -2   5   7     3512.07     3410.95     35.39 o 
  -1   5   7     1421.74     1338.03     20.56 o 
   0   5   7     1902.06     1839.31     28.73 o 
   1   5   7     1452.63     1526.05     25.81 o 
   2   5   7      188.08      168.51      8.43 o 
   3   5   7       72.48       74.63      6.53 o 
   4   5   7      208.39      209.63      9.92 o 
   5   5   7      980.14     1013.87     21.84 o 
   6   5   7        3.95        6.85      4.01 o 
   7   5   7      963.28     1008.43     22.87 o 
   8   5   7      359.90      343.43     13.78 o 
   9   5   7      165.77      160.54     10.51 o 
  10   5   7       47.43       46.84      7.34 o 
 -15   6   7       15.79       20.41      8.09 o 
 -14   6   7     1078.57     1027.57     37.06 o 
 -13   6   7        0.08        5.23      7.28 o 
 -12   6   7       30.38       22.33      5.14 o 
 -11   6   7      260.39      266.31     12.95 o 
 -10   6   7      167.26      170.40     11.89 o 
  -9   6   7      261.62      255.72      8.17 o 
  -8   6   7      256.16      240.70      7.72 o 
  -7   6   7       18.73       23.92      3.98 o 
  -6   6   7      183.48      183.70      6.31 o 
  -5   6   7       21.24       22.54      3.56 o 
  -4   6   7       78.60       65.86      4.90 o 
  -3   6   7        2.42        1.77      2.61 o 
  -2   6   7      340.79      364.51     15.09 o 
  -1   6   7      700.32      737.32     18.13 o 
   0   6   7       52.57       60.38      6.20 o 
   1   6   7       37.42       32.09      5.15 o 
   2   6   7      516.13      539.88     15.61 o 
   3   6   7      293.08      317.83     12.35 o 
   4   6   7      254.65      262.17     11.46 o 
   5   6   7       96.30       96.63      8.38 o 
   6   6   7      320.13      285.42     12.79 o 
   7   6   7        8.72        8.18      4.95 o 
   8   6   7        9.13        7.03      4.81 o 
   9   6   7       12.94        6.32      5.47 o 
 -13   7   7      699.75      706.80     31.77 o 
 -12   7   7      620.17      591.81     28.42 o 
 -11   7   7      302.30      281.72     21.26 o 
 -10   7   7     2164.20     2186.94     50.06 o 
  -9   7   7      691.03      651.27     19.94 o 
  -8   7   7      687.24      655.44     25.72 o 
  -7   7   7      236.02      253.57      9.38 o 
  -6   7   7       14.92       20.03      3.57 o 
  -5   7   7      729.02      740.71     19.58 o 
  -4   7   7      780.46      755.27     16.24 o 
  -3   7   7      583.80      576.68     14.22 o 
  -2   7   7       40.05       33.04      4.84 o 
  -1   7   7      106.62      111.99      7.39 o 
   0   7   7      629.04      655.30     15.86 o 
   1   7   7     1037.90     1036.20     23.03 o 
   2   7   7     1608.85     1598.75     29.99 o 
   3   7   7      120.31      137.31     15.54 o 
   4   7   7       52.64       57.19      7.13 o 
   5   7   7      135.25      168.38     10.84 o 
   6   7   7     1327.80     1317.88     28.56 o 
   7   7   7       36.96       36.93      7.43 o 
  -9   8   7       54.69       44.57     14.12 o 
  -8   8   7      169.51      157.52     20.74 o 
  -7   8   7        8.26       11.70      7.29 o 
  -6   8   7        2.42        1.62      4.64 o 
  -5   8   7        1.09        2.08      3.92 o 
  -4   8   7       79.87       74.83      6.90 o 
  -3   8   7      391.21      400.68     13.33 o 
  -2   8   7      216.46      198.99      9.60 o 
  -1   8   7      159.83      160.25      9.39 o 
   0   8   7        2.56        6.61      5.38 o 
   1   8   7       61.09       33.66      6.15 o 
   2   8   7      612.48      581.25     18.46 o 
   3   8   7       65.34       72.30      8.50 o 
 -19   0   8      136.68      179.61     40.15 o 
 -18   0   8        3.59        1.10      5.62 o 
 -17   0   8     1500.74     1555.00     33.99 o 
 -16   0   8     2792.85     2628.94     61.25 o 
 -15   0   8     1961.18     1947.51     52.51 o 
 -14   0   8     1477.25     1436.37     35.41 o 
 -13   0   8     3198.51     3215.16     85.38 o 
 -12   0   8      668.63      625.06     20.75 o 
 -11   0   8      676.11      587.94     19.19 o 
 -10   0   8      211.60      166.66     14.12 o 
  -9   0   8      102.01       79.36     17.65 o 
  -8   0   8     5559.08     5494.72    102.37 o 
  -7   0   8     2139.83     2019.61     58.87 o 
  -6   0   8     1928.61     1977.68     38.90 o 
  -5   0   8     3657.11     3801.36     55.96 o 
  -4   0   8     9543.56     9874.21    110.81 o 
  -3   0   8       20.00       -0.78      1.94 o 
  -2   0   8      126.90      247.35      7.63 o 
  -1   0   8      633.20      578.83     14.97 o 
   0   0   8     3947.99     4006.78     50.65 o 
   1   0   8      131.72      176.98      5.89 o 
   2   0   8     1236.64     1292.13     18.85 o 
   3   0   8       74.19       58.03      4.79 o 
   4   0   8      329.65      352.84     10.88 o 
   5   0   8      223.47      260.54     10.03 o 
   6   0   8     2616.85     2605.48     39.10 o 
   7   0   8        4.30        6.47      4.65 o 
   8   0   8     3093.84     3103.71     88.25 o 
   9   0   8      953.15     1020.16     44.57 o 
  10   0   8      701.90      771.74     39.71 o 
  11   0   8      988.19     1027.22     48.10 o 
  12   0   8      325.45      364.03     29.56 o 
 -19   1   8       83.19       76.18      7.31 o 
 -18   1   8        6.62       10.01      4.31 o 
 -17   1   8       50.64       39.66      6.53 o 
 -16   1   8      899.22      816.09     21.29 o 
 -15   1   8      333.20      316.06     10.56 o 
 -14   1   8      289.76      241.15      8.91 o 
 -13   1   8        6.78        5.69      2.95 o 
 -12   1   8      415.86      437.85     10.92 o 
 -11   1   8      274.05      281.79      8.50 o 
 -10   1   8      122.72      116.62      5.41 o 
  -9   1   8        7.36       16.39      2.53 o 
  -8   1   8       37.54       42.06      2.79 o 
  -7   1   8      669.50      772.30      9.71 o 
  -6   1   8     2336.51     2513.92     24.01 o 
  -5   1   8     2124.15     2472.67     23.66 o 
  -4   1   8     1192.57     1368.80     15.19 o 
  -3   1   8      210.79      235.47      5.25 o 
  -2   1   8      312.96      314.30      6.12 o 
  -1   1   8       49.11       31.27      2.45 o 
   0   1   8     5985.73     6491.21     50.21 o 
   1   1   8       67.24       54.97      2.56 o 
   2   1   8       46.78       59.83      2.91 o 
   3   1   8       60.35       53.11      3.28 o 
   4   1   8       93.13       80.88      3.95 o 
   5   1   8     2495.01     2487.22     33.98 o 
   6   1   8      101.00       95.13      6.30 o 
   7   1   8        1.53        0.90      2.94 o 
   8   1   8      448.58      400.23     12.54 o 
   9   1   8      108.11      110.75      7.71 o 
  10   1   8      122.19      136.95     10.57 o 
  11   1   8      349.91      316.30     18.71 o 
  12   1   8        0.13       -1.93      6.03 o 
 -19   2   8      854.46      838.30     20.86 o 
 -18   2   8     1060.40     1042.62     23.47 o 
 -17   2   8       84.11      118.02     12.64 o 
 -16   2   8      603.48      691.34     16.12 o 
 -15   2   8      586.41      571.65     20.58 o 
 -14   2   8      701.61      729.66     15.51 o 
 -13   2   8     1653.78     1630.09     24.18 o 
 -12   2   8      339.17      354.99     10.05 o 
 -11   2   8     1236.75     1236.88     23.92 o 
 -10   2   8     3562.78     3469.53     38.00 o 
  -9   2   8     2016.39     1820.61     20.54 o 
  -8   2   8     3254.28     3121.85     27.30 o 
  -7   2   8     6581.20     6566.63     50.86 o 
  -6   2   8     1300.10     1251.31     14.58 o 
  -5   2   8       84.13       57.65      2.93 o 
  -4   2   8       61.94       33.09      3.58 o 
  -3   2   8      709.91      739.07     10.25 o 
  -2   2   8     1489.70     1538.01     16.83 o 
  -1   2   8      621.03      733.56      9.58 o 
   0   2   8        7.55        4.15      1.35 o 
   1   2   8     2954.52     2938.56     28.95 o 
   2   2   8     1473.07     1454.90     18.81 o 
   3   2   8     2334.45     2355.65     32.24 o 
   4   2   8     1744.10     1669.12     26.04 o 
   5   2   8     1409.21     1463.69     24.50 o 
   6   2   8        8.13       10.31      3.69 o 
   7   2   8      586.27      608.77     15.53 o 
   8   2   8       13.47       30.51      5.02 o 
   9   2   8      260.43      256.04     11.17 o 
  10   2   8      268.40      273.94     11.94 o 
  11   2   8      563.19      553.91     24.30 o 
  12   2   8      441.08      407.47     17.90 o 
 -18   3   8       76.23       54.21      7.35 o 
 -17   3   8      101.89      126.65      9.58 o 
 -16   3   8        0.62        0.18      3.38 o 
 -15   3   8      199.65      188.85      8.76 o 
 -14   3   8      430.94      391.71     11.55 o 
 -13   3   8       90.44      112.78      6.61 o 
 -12   3   8     1242.35     1213.71     19.81 o 
 -11   3   8      735.11      760.60     14.84 o 
 -10   3   8        0.64        2.90      1.96 o 
  -9   3   8     1481.73     1463.97     18.27 o 
  -8   3   8       32.16       35.76      2.67 o 
  -7   3   8       73.39       78.92      3.45 o 
  -6   3   8      593.13      628.72      9.17 o 
  -5   3   8      751.36      811.20     11.55 o 
  -4   3   8      259.56      310.89      6.58 o 
  -3   3   8       49.35       74.57      3.23 o 
  -2   3   8      342.82      369.22      7.60 o 
  -1   3   8       43.76       33.65      3.55 o 
   0   3   8      757.57      731.55     13.41 o 
   1   3   8       42.25       29.75      3.88 o 
   2   3   8       88.18       92.88      6.31 o 
   3   3   8      226.07      229.74     10.95 o 
   4   3   8       11.02        7.54      3.12 o 
   5   3   8     2544.17     2600.59     37.20 o 
   6   3   8        1.47       -2.66      2.66 o 
   7   3   8      563.34      519.04     15.31 o 
   8   3   8      638.03      619.73     17.11 o 
   9   3   8        0.12        2.41      4.04 o 
  10   3   8        1.42        2.97      4.43 o 
  11   3   8        0.01        0.97      4.23 o 
 -17   4   8      159.47      205.67     11.68 o 
 -16   4   8      979.08     1028.33     23.28 o 
 -15   4   8      779.73      831.43     17.92 o 
 -14   4   8     3853.25     3902.05     52.80 o 
 -13   4   8     1104.30     1067.16     19.41 o 
 -12   4   8      347.93      350.50     10.49 o 
 -11   4   8       76.40       65.71      5.07 o 
 -10   4   8      328.80      305.52     11.35 o 
  -9   4   8     1139.23     1179.10     16.53 o 
  -8   4   8     1406.88     1405.49     16.50 o 
  -7   4   8       56.94       48.21      2.95 o 
  -6   4   8       40.49       28.61      2.41 o 
  -5   4   8     4805.24     4703.74     36.67 o 
  -4   4   8      321.00      325.18      7.62 o 
  -3   4   8     2109.57     2107.75     23.58 o 
  -2   4   8     2126.81     2066.43     26.43 o 
  -1   4   8     1980.83     1990.00     34.90 o 
   0   4   8        8.78        4.67      2.61 o 
   1   4   8      484.88      486.16     13.00 o 
   2   4   8      644.58      645.87     15.44 o 
   3   4   8     1718.65     1726.12     28.17 o 
   4   4   8      336.16      329.85     11.63 o 
   5   4   8        9.30       14.63      4.39 o 
   6   4   8      206.51      225.73     11.59 o 
   7   4   8      533.75      545.56     16.15 o 
   8   4   8     1513.82     1426.08     30.32 o 
   9   4   8      985.02      987.84     40.70 o 
  10   4   8       58.76       66.90      9.43 o 
  11   4   8      105.97      102.58     11.29 o 
 -16   5   8       96.53       86.89      8.53 o 
 -15   5   8       22.53       19.29      6.43 o 
 -14   5   8      166.25      169.03     14.98 o 
 -13   5   8      211.01      208.45     10.12 o 
 -12   5   8      948.80      976.89     20.66 o 
 -11   5   8      379.98      392.90     11.04 o 
 -10   5   8      185.44      198.70      7.61 o 
  -9   5   8      215.79      209.58      7.80 o 
  -8   5   8      378.75      383.46      9.93 o 
  -7   5   8       22.36       18.44      2.75 o 
  -6   5   8        1.36        1.96      1.85 o 
  -5   5   8       84.43       82.07      4.31 o 
  -4   5   8      256.39      256.26      7.57 o 
  -3   5   8       59.06       45.25      4.12 o 
  -2   5   8       37.67       35.62      4.36 o 
  -1   5   8      477.57      492.70     13.46 o 
   0   5   8       62.81       52.40      8.73 o 
   1   5   8       15.17       21.16      4.37 o 
   2   5   8      240.76      261.54     10.53 o 
   3   5   8      681.22      711.18     17.69 o 
   4   5   8        0.00        0.55      3.98 o 
   5   5   8      444.98      438.49     14.44 o 
   6   5   8      215.86      207.60     10.91 o 
   7   5   8      137.90      125.11      9.18 o 
   8   5   8       76.90       55.35     11.53 o 
   9   5   8        6.26        4.88      5.06 o 
 -15   6   8       72.29       82.33     13.24 o 
 -14   6   8        5.12        8.65      7.29 o 
 -13   6   8     1562.20     1577.25     39.98 o 
 -12   6   8      409.63      426.59     20.41 o 
 -11   6   8     1141.48     1191.31     20.78 o 
 -10   6   8      757.97      747.94     15.78 o 
  -9   6   8      807.35      816.58     16.24 o 
  -8   6   8     1242.95     1193.77     20.06 o 
  -7   6   8      662.19      658.53     16.61 o 
  -6   6   8      736.85      753.89     13.87 o 
  -5   6   8       91.80       96.89      5.67 o 
  -4   6   8      515.44      512.03     11.51 o 
  -3   6   8      305.50      291.02     13.43 o 
  -2   6   8       47.71       48.14      5.00 o 
  -1   6   8       13.31       11.99      4.17 o 
   0   6   8     1202.85     1266.05     24.99 o 
   1   6   8      195.33      192.21      9.89 o 
   2   6   8      162.42      156.28      9.19 o 
   3   6   8      495.80      536.84     18.67 o 
   4   6   8      584.80      556.81     20.00 o 
   5   6   8      101.53      119.75      9.44 o 
   6   6   8      829.19      817.49     21.44 o 
   7   6   8       23.98       30.05      6.32 o 
   8   6   8      201.20      195.41     12.10 o 
 -12   7   8       80.36      128.84     19.86 o 
 -11   7   8      179.15      163.19     33.76 o 
 -10   7   8       24.41       21.04      6.20 o 
  -9   7   8      189.56      201.48     10.21 o 
  -8   7   8       94.85       96.35      7.87 o 
  -7   7   8       18.07       25.28      4.42 o 
  -6   7   8        7.82        6.54      3.07 o 
  -5   7   8        6.53        2.55      3.19 o 
  -4   7   8      145.46      147.55      7.96 o 
  -3   7   8      140.57      133.86      7.80 o 
  -2   7   8        1.02       -0.94      3.09 o 
  -1   7   8      227.62      252.42     11.52 o 
   0   7   8      174.86      157.03      9.53 o 
   1   7   8      699.51      641.94     18.25 o 
   2   7   8        1.80        4.94      4.35 o 
   3   7   8       96.76       87.43     12.06 o 
   4   7   8        0.02       -0.29      4.47 o 
   5   7   8      115.97       88.02      9.20 o 
   6   7   8       13.30        5.66      5.83 o 
  -9   8   8       60.09       70.60     16.77 o 
  -8   8   8     1211.59     1215.63     53.83 o 
  -7   8   8      628.77      634.21     31.11 o 
  -6   8   8      209.11      237.77     13.10 o 
  -5   8   8      418.73      434.49     13.48 o 
  -4   8   8        7.94        9.12      4.13 o 
  -3   8   8      176.94      170.36     10.98 o 
  -2   8   8      478.04      424.20     13.60 o 
  -1   8   8       14.78        3.60      4.40 o 
   0   8   8      106.42      128.15      9.73 o 
   1   8   8      820.19      821.80     22.01 o 
   2   8   8      320.42      302.26     13.92 o 
 -19   1   9      809.44      902.02     20.39 o 
 -18   1   9      580.48      555.75     15.50 o 
 -17   1   9     2147.53     2099.71     31.33 o 
 -16   1   9      969.14     1010.15     26.14 o 
 -15   1   9       13.51       30.52      4.66 o 
 -14   1   9     1230.54     1179.57     22.89 o 
 -13   1   9      735.62      700.91     14.72 o 
 -12   1   9     1564.76     1523.43     29.04 o 
 -11   1   9      733.20      705.25     15.44 o 
 -10   1   9       27.00       28.04      4.66 o 
  -9   1   9      352.43      305.67      9.25 o 
  -8   1   9     3218.01     3026.10     31.98 o 
  -7   1   9       26.45       20.82      2.07 o 
  -6   1   9     1652.11     1625.28     17.57 o 
  -5   1   9     1055.10      954.27     12.18 o 
  -4   1   9       27.94       14.69      2.17 o 
  -3   1   9     1528.14     1488.22     16.77 o 
  -2   1   9     1389.08     1349.57     15.81 o 
  -1   1   9       32.58       40.19      2.85 o 
   0   1   9     3625.45     3457.30     30.09 o 
   1   1   9      582.02      609.07      8.43 o 
   2   1   9      381.81      385.80      7.09 o 
   3   1   9     1823.14     1810.09     20.66 o 
   4   1   9      248.36      245.14      8.95 o 
   5   1   9      785.13      800.11     28.79 o 
   6   1   9     2268.18     2279.46     50.44 o 
   7   1   9       41.14       64.52      6.22 o 
   8   1   9      162.45      191.71     11.70 o 
   9   1   9     1027.62      999.77     25.81 o 
  10   1   9      410.62      369.34     20.56 o 
  11   1   9      832.47      819.91     31.18 o 
 -19   2   9      199.74      213.15     10.94 o 
 -18   2   9       41.36       57.28      6.37 o 
 -17   2   9       23.62       17.60      4.67 o 
 -16   2   9      180.19      187.97      9.31 o 
 -15   2   9      151.54      138.17      7.65 o 
 -14   2   9       34.38       38.32      4.73 o 
 -13   2   9     1711.92     1686.41     31.72 o 
 -12   2   9      618.89      600.48     13.34 o 
 -11   2   9      128.91      118.75      7.64 o 
 -10   2   9       25.95       20.07      4.04 o 
  -9   2   9      510.70      541.20     10.52 o 
  -8   2   9        0.38        1.31      1.65 o 
  -7   2   9      281.18      287.82      7.83 o 
  -6   2   9     1495.32     1567.88     17.62 o 
  -5   2   9      808.38      906.00     12.18 o 
  -4   2   9       63.57       70.29      3.41 o 
  -3   2   9      885.04      926.48     12.35 o 
  -2   2   9      632.64      643.15      9.90 o 
  -1   2   9     1575.94     1657.91     17.23 o 
   0   2   9        0.21        2.45      1.54 o 
   1   2   9      362.57      339.99      9.14 o 
   2   2   9      558.30      553.70     13.28 o 
   3   2   9      358.06      373.95     11.14 o 
   4   2   9       77.66       66.63      5.94 o 
   5   2   9      829.16      783.85     17.60 o 
   6   2   9       97.15      114.47      7.71 o 
   7   2   9      674.67      620.21     17.20 o 
   8   2   9      107.35      100.48      7.81 o 
   9   2   9       12.11        7.86      4.37 o 
  10   2   9      254.23      256.73     14.00 o 
  11   2   9      355.68      348.61     16.63 o 
 -18   3   9      156.80      146.40      9.09 o 
 -17   3   9      291.69      326.34     12.01 o 
 -16   3   9      196.93      212.21     11.70 o 
 -15   3   9     1691.96     1653.92     26.24 o 
 -14   3   9      816.22      854.59     20.18 o 
 -13   3   9        9.54        8.09      3.28 o 
 -12   3   9      591.45      545.04     12.90 o 
 -11   3   9     6501.44     6439.44     64.04 o 
 -10   3   9      733.46      756.09     14.33 o 
  -9   3   9     1149.90     1139.37     15.79 o 
  -8   3   9      109.07      110.75      4.66 o 
  -7   3   9        4.72        5.67      1.75 o 
  -6   3   9     2266.53     2235.88     25.70 o 
  -5   3   9     2082.03     2086.11     22.30 o 
  -4   3   9       65.93       83.94      3.84 o 
  -3   3   9      624.69      581.84     10.14 o 
  -2   3   9      560.59      497.06      9.27 o 
  -1   3   9        7.52       13.24      2.75 o 
   0   3   9      318.37      320.23      8.91 o 
   1   3   9       13.65        7.32      2.86 o 
   2   3   9       22.49       20.63      3.89 o 
   3   3   9     2259.27     2213.33     32.86 o 
   4   3   9     2535.82     2522.81     36.54 o 
   5   3   9     2200.64     2277.77     34.83 o 
   6   3   9     1707.40     1797.68     30.51 o 
   7   3   9      894.24      847.99     22.67 o 
   8   3   9      791.39      804.82     20.12 o 
   9   3   9      427.85      431.32     19.55 o 
  10   3   9      130.69      130.73     13.18 o 
  11   3   9      294.16      275.53     19.63 o 
 -17   4   9        1.46        3.20      4.46 o 
 -16   4   9       86.67       67.58     10.63 o 
 -15   4   9       12.64       13.33      4.28 o 
 -14   4   9      152.54      123.92     12.88 o 
 -13   4   9     2345.59     2327.44     31.48 o 
 -12   4   9      227.85      258.29      9.27 o 
 -11   4   9      141.58      137.70      6.80 o 
 -10   4   9       60.11       61.46      4.37 o 
  -9   4   9      205.26      211.36      6.72 o 
  -8   4   9      732.73      782.01     12.82 o 
  -7   4   9       59.86       52.21      3.44 o 
  -6   4   9      521.17      539.40      9.15 o 
  -5   4   9      547.21      561.22     15.26 o 
  -4   4   9        0.28        1.23      1.82 o 
  -3   4   9      109.65      124.91      5.91 o 
  -2   4   9       54.41       52.56      5.26 o 
  -1   4   9      592.07      592.59     14.28 o 
   0   4   9      706.38      703.17     16.04 o 
   1   4   9        3.51        0.77      2.83 o 
   2   4   9      518.53      496.29     14.04 o 
   3   4   9      531.22      510.04     14.50 o 
   4   4   9       28.62       29.02      5.02 o 
   5   4   9        6.30        7.78      3.86 o 
   6   4   9       42.27       35.35      5.73 o 
   7   4   9     1290.26     1256.23     32.87 o 
   8   4   9       35.03       31.92      6.02 o 
   9   4   9      209.10      185.73     14.33 o 
  10   4   9        2.63       -2.86      4.37 o 
 -16   5   9      228.95      236.44     12.17 o 
 -15   5   9        4.56        7.91      6.62 o 
 -14   5   9      809.11      840.62     18.10 o 
 -13   5   9     2088.84     2110.17     30.26 o 
 -12   5   9      583.20      623.23     19.09 o 
 -11   5   9     1342.49     1391.51     22.26 o 
 -10   5   9      480.06      486.42     17.46 o 
  -9   5   9      199.54      189.07      7.20 o 
  -8   5   9       29.19       30.27      3.83 o 
  -7   5   9      222.92      231.37      9.82 o 
  -6   5   9       89.46       80.10      4.67 o 
  -5   5   9     1259.90     1177.47     24.25 o 
  -4   5   9      230.73      219.11      8.94 o 
  -3   5   9     1351.83     1348.10     21.39 o 
  -2   5   9      422.28      435.81     12.03 o 
  -1   5   9     3275.78     3329.95     44.33 o 
   0   5   9     2304.80     2313.50     34.86 o 
   1   5   9      253.23      256.47     12.42 o 
   2   5   9      317.15      289.85     15.03 o 
   3   5   9      137.96      143.68      8.73 o 
   4   5   9      182.45      192.49     10.44 o 
   5   5   9      280.09      262.51     13.82 o 
   6   5   9      569.85      561.29     17.45 o 
   7   5   9      336.22      349.24     14.25 o 
   8   5   9      690.76      719.92     23.31 o 
 -14   6   9       17.14       15.12      5.35 o 
 -13   6   9      481.33      476.27     15.38 o 
 -12   6   9      494.42      536.29     15.87 o 
 -11   6   9       44.29       48.55      6.15 o 
 -10   6   9      561.64      547.73     15.33 o 
  -9   6   9       56.00       46.61      5.31 o 
  -8   6   9      269.09      269.86      9.63 o 
  -7   6   9       13.57        8.98      3.78 o 
  -6   6   9      435.57      432.88     13.15 o 
  -5   6   9       34.88       39.68      4.51 o 
  -4   6   9      213.98      227.72     11.73 o 
  -3   6   9      257.31      246.05     14.08 o 
  -2   6   9       76.06       70.18      7.97 o 
  -1   6   9      200.06      194.35      9.76 o 
   0   6   9      343.99      360.70     13.07 o 
   1   6   9      903.92      896.97     22.04 o 
   2   6   9       66.81       63.45      7.28 o 
   3   6   9       88.28      103.00     10.52 o 
   4   6   9        1.50        6.24      4.37 o 
   5   6   9       11.27       12.12      5.86 o 
   6   6   9       51.21       42.77      7.03 o 
   7   6   9       59.24       45.42      7.72 o 
 -12   7   9     1407.19     1419.04     56.92 o 
 -11   7   9      223.71      216.81     12.90 o 
 -10   7   9       29.93       22.69      5.30 o 
  -9   7   9     1061.19     1106.60     29.49 o 
  -8   7   9      371.71      401.45     13.83 o 
  -7   7   9       81.32       93.08      7.95 o 
  -6   7   9      225.04      234.74      9.63 o 
  -5   7   9       32.71       47.20      6.09 o 
  -4   7   9      285.77      324.00     11.15 o 
  -3   7   9      620.81      619.30     18.28 o 
  -2   7   9     1316.40     1329.15     26.53 o 
  -1   7   9       11.37        4.01      5.34 o 
   0   7   9      108.75      126.83      9.43 o 
   1   7   9       68.34       80.69      8.18 o 
   2   7   9      481.35      462.61     16.42 o 
   3   7   9      537.87      538.36     17.80 o 
   4   7   9      286.72      314.39     14.39 o 
  -8   8   9       23.17       13.83      8.16 o 
  -7   8   9       17.31       17.52      9.49 o 
  -6   8   9      381.20      351.99     19.11 o 
  -5   8   9       52.86       39.54      7.13 o 
  -4   8   9      154.27      163.76      9.40 o 
  -3   8   9       89.37       81.77      7.60 o 
  -2   8   9       37.03       35.14      6.41 o 
  -1   8   9       33.90       22.60      7.07 o 
   0   8   9        9.95       10.99      5.47 o 
 -19   0  10      338.96      330.49     28.24 o 
 -18   0  10      537.10      604.83     25.71 o 
 -17   0  10      294.81      353.93     19.28 o 
 -16   0  10      975.81      964.65     40.15 o 
 -15   0  10      517.43      467.61     20.43 o 
 -14   0  10        7.27        1.50      4.33 o 
 -13   0  10      708.19      767.98     24.80 o 
 -12   0  10      607.66      602.46     21.04 o 
 -11   0  10      638.79      613.58     23.61 o 
 -10   0  10     2463.79     2221.63     44.30 o 
  -9   0  10     1220.36     1114.32     58.46 o 
  -8   0  10     8220.88     8204.03    119.94 o 
  -7   0  10      722.30      727.44     14.44 o 
  -6   0  10      530.29      500.17     15.44 o 
  -5   0  10     2663.79     2933.45     39.98 o 
  -4   0  10      372.22      317.06      9.47 o 
  -3   0  10      856.18      911.58     17.74 o 
  -2   0  10       26.21       16.91      3.14 o 
  -1   0  10     1143.84     1044.68     35.00 o 
   0   0  10     8290.86     8513.23    107.70 o 
   1   0  10     2594.76     2485.19     31.53 o 
   2   0  10     3681.81     3624.81     49.52 o 
   3   0  10     1465.25     1384.42     25.22 o 
   4   0  10     1889.36     1890.00     31.59 o 
   5   0  10        4.51        4.41      6.18 o 
   6   0  10      172.97      153.55     17.21 o 
   7   0  10     1657.24     1713.79     61.77 o 
   8   0  10       55.11       54.27     13.68 o 
   9   0  10     2045.97     1917.20     69.72 o 
  10   0  10      724.46      770.85     42.80 o 
  11   0  10     1248.76     1508.61     63.98 o 
 -19   1  10       34.24       28.58      6.22 o 
 -18   1  10        1.58        4.45      4.97 o 
 -17   1  10       68.89       43.16      6.16 o 
 -16   1  10      145.70      134.07      9.03 o 
 -15   1  10        4.10       -0.54      3.22 o 
 -14   1  10       47.44       32.89      5.05 o 
 -13   1  10       92.22       91.41      6.87 o 
 -12   1  10      924.02      942.53     38.38 o 
 -11   1  10       71.48       72.29      5.68 o 
 -10   1  10      793.26      784.98     16.32 o 
  -9   1  10       81.75       74.02      5.32 o 
  -8   1  10      199.61      221.65     11.94 o 
  -7   1  10      570.96      580.97      9.06 o 
  -6   1  10       85.96       66.87      3.30 o 
  -5   1  10      133.17      156.07      4.76 o 
  -4   1  10     3845.78     4116.22     37.36 o 
  -3   1  10      526.78      583.59      9.60 o 
  -2   1  10      181.89      194.68      5.48 o 
  -1   1  10      476.96      495.78      8.30 o 
   0   1  10       12.49       17.03      2.33 o 
   1   1  10      650.71      709.50      9.65 o 
   2   1  10       35.43       36.85      3.53 o 
   3   1  10      253.23      257.84      9.29 o 
   4   1  10        4.76        3.11      3.63 o 
   5   1  10      609.00      609.97     15.10 o 
   6   1  10     1467.48     1460.59     25.61 o 
   7   1  10        1.86       -1.00      3.57 o 
   8   1  10      728.08      667.87     23.34 o 
   9   1  10       26.64       14.86     11.69 o 
  10   1  10       29.20       15.28     16.99 o 
  11   1  10        8.63       12.89      8.41 o 
 -19   2  10      779.56      876.06     20.52 o 
 -18   2  10      337.83      377.61     15.10 o 
 -17   2  10     1027.18     1010.14     20.77 o 
 -16   2  10      535.04      557.56     16.84 o 
 -15   2  10      116.45      126.63      7.83 o 
 -14   2  10     1298.17     1267.70     26.30 o 
 -13   2  10      186.24      182.80      7.98 o 
 -12   2  10        5.97        1.16      2.70 o 
 -11   2  10     2933.28     2876.78     38.60 o 
 -10   2  10      604.45      600.32     14.20 o 
  -9   2  10      761.95      758.26     15.65 o 
  -8   2  10      250.86      233.78      7.00 o 
  -7   2  10      441.93      414.77      7.87 o 
  -6   2  10      275.69      254.77      6.21 o 
  -5   2  10     1772.92     1745.37     19.60 o 
  -4   2  10      833.74      831.61     11.95 o 
  -3   2  10      669.61      580.29      9.71 o 
  -2   2  10      974.20      878.80     11.64 o 
  -1   2  10      770.56      762.78     12.07 o 
   0   2  10      347.65      312.42     13.63 o 
   1   2  10     2265.37     2223.79     28.17 o 
   2   2  10     2711.44     2562.33     35.44 o 
   3   2  10     1436.95     1418.99     24.39 o 
   4   2  10       34.76       37.70      6.50 o 
   5   2  10     2558.55     2687.74     38.63 o 
   6   2  10      553.62      587.69     16.30 o 
   7   2  10      357.64      333.26     12.47 o 
   8   2  10     2586.23     2519.81     46.52 o 
   9   2  10       17.24       26.74      9.19 o 
  10   2  10      248.71      256.28     14.68 o 
 -18   3  10       78.16       65.79      7.01 o 
 -17   3  10        2.16        6.78      4.12 o 
 -16   3  10      182.23      186.31      9.63 o 
 -15   3  10       76.89       75.26      6.77 o 
 -14   3  10       24.97       37.54      4.96 o 
 -13   3  10       26.16       26.34      4.28 o 
 -12   3  10      586.77      606.50     13.88 o 
 -11   3  10      174.97      182.11      8.42 o 
 -10   3  10      293.56      321.43      9.49 o 
  -9   3  10      303.18      304.07      8.42 o 
  -8   3  10       92.31       73.14      4.65 o 
  -7   3  10       40.05       39.16      3.10 o 
  -6   3  10       89.83       77.81      5.33 o 
  -5   3  10        2.89        5.28      1.75 o 
  -4   3  10      132.65      145.25      5.90 o 
  -3   3  10      499.42      560.74     10.35 o 
  -2   3  10       69.04       70.46      4.72 o 
  -1   3  10       83.72       70.54      5.15 o 
   0   3  10     1741.13     1729.06     24.30 o 
   1   3  10      328.41      317.30     10.64 o 
   2   3  10       27.48       21.86      4.21 o 
   3   3  10      654.77      656.85     16.32 o 
   4   3  10      119.08      139.22      8.43 o 
   5   3  10       44.07       58.43      6.47 o 
   6   3  10     1011.75     1005.46     24.46 o 
   7   3  10       46.69       50.64      6.61 o 
   8   3  10       20.48       16.92      5.13 o 
   9   3  10      263.27      293.10     17.07 o 
  10   3  10       43.13       40.54      7.04 o 
 -17   4  10       97.09      100.00      8.07 o 
 -16   4  10      357.04      334.37     14.53 o 
 -15   4  10      675.26      656.09     16.12 o 
 -14   4  10      468.62      486.23     13.51 o 
 -13   4  10     1269.04     1328.17     22.55 o 
 -12   4  10        4.80       -0.59      2.80 o 
 -11   4  10        6.68        8.68      3.13 o 
 -10   4  10        4.12        2.66      2.76 o 
  -9   4  10     1607.39     1558.29     20.23 o 
  -8   4  10      136.03      134.90      5.69 o 
  -7   4  10      422.47      418.77     11.81 o 
  -6   4  10      398.89      411.30     16.76 o 
  -5   4  10     1602.48     1609.93     20.44 o 
  -4   4  10      559.01      573.34     13.70 o 
  -3   4  10     1290.45     1336.16     20.55 o 
  -2   4  10      408.96      446.77     11.30 o 
  -1   4  10     1632.38     1588.36     23.74 o 
   0   4  10     1779.83     1708.71     29.81 o 
   1   4  10      365.10      380.85     12.44 o 
   2   4  10      902.88      913.49     31.78 o 
   3   4  10      388.21      438.97     16.37 o 
   4   4  10      177.85      202.15     10.08 o 
   5   4  10      271.05      293.81     19.55 o 
   6   4  10      853.38      816.78     20.69 o 
   7   4  10      673.25      648.31     18.89 o 
   8   4  10      835.85      784.42     21.33 o 
   9   4  10      239.49      222.28     12.69 o 
 -16   5  10        4.58        5.90      5.00 o 
 -15   5  10       52.68       66.77      6.81 o 
 -14   5  10      117.31      114.52      8.98 o 
 -13   5  10      153.89      141.35      8.23 o 
 -12   5  10        0.41       -2.91      2.91 o 
 -11   5  10       88.17       75.28      6.11 o 
 -10   5  10      573.06      600.96     13.63 o 
  -9   5  10       34.43       40.74      4.46 o 
  -8   5  10        9.65        9.01      3.59 o 
  -7   5  10       68.91       72.04      5.63 o 
  -6   5  10      159.70      169.86      7.47 o 
  -5   5  10      224.78      215.18      8.38 o 
  -4   5  10        6.22        6.44      3.16 o 
  -3   5  10       20.61       25.38      4.13 o 
  -2   5  10      160.39      175.89      7.98 o 
  -1   5  10      486.03      485.93     14.21 o 
   0   5  10      399.30      395.78     13.06 o 
   1   5  10      139.46      169.84     10.76 o 
   2   5  10      340.15      325.49     12.84 o 
   3   5  10      732.14      740.26     19.28 o 
   4   5  10        6.68        5.07      4.29 o 
   5   5  10       14.94       11.94      4.68 o 
   6   5  10      551.18      509.70     17.19 o 
   7   5  10        4.69        2.56      5.00 o 
 -14   6  10      665.72      672.09     19.19 o 
 -13   6  10      154.85      162.42      9.95 o 
 -12   6  10      460.66      486.34     17.83 o 
 -11   6  10      169.25      185.27     19.33 o 
 -10   6  10      286.84      305.62     11.84 o 
  -9   6  10      413.88      418.30     17.69 o 
  -8   6  10      912.60      876.73     19.89 o 
  -7   6  10      140.71      154.28      8.70 o 
  -6   6  10      462.01      469.39     12.54 o 
  -5   6  10      210.20      217.16      9.06 o 
  -4   6  10      337.69      352.05     11.38 o 
  -3   6  10     1501.87     1512.08     27.50 o 
  -2   6  10      399.56      424.17     19.51 o 
  -1   6  10       20.51       13.22      5.98 o 
   0   6  10      263.87      278.53     11.96 o 
   1   6  10      354.01      372.68     15.03 o 
   2   6  10      853.23      855.20     26.28 o 
   3   6  10      831.04      861.72     22.00 o 
   4   6  10      224.47      218.38     11.84 o 
   5   6  10      422.40      433.58     16.35 o 
   6   6  10      962.38      963.11     33.56 o 
 -12   7  10        0.28       14.51      7.33 o 
 -11   7  10      183.60      192.64     22.72 o 
 -10   7  10        7.80        9.67      4.62 o 
  -9   7  10        0.83        4.88      4.24 o 
  -8   7  10        2.02       -2.23      4.06 o 
  -7   7  10      372.55      400.92     14.16 o 
  -6   7  10       53.97       53.99      6.94 o 
  -5   7  10      126.13      127.98      8.91 o 
  -4   7  10        9.50       12.95      4.89 o 
  -3   7  10      130.65      109.36     10.19 o 
  -2   7  10      364.76      373.54     14.33 o 
  -1   7  10       17.51       16.86      5.15 o 
   0   7  10       37.50       32.31      6.06 o 
   1   7  10       34.58       20.40      5.73 o 
   2   7  10       26.66       27.27      6.41 o 
   3   7  10      187.00      155.60     11.14 o 
  -6   8  10      167.82      173.26     21.70 o 
  -5   8  10       11.40       17.41      5.59 o 
  -4   8  10      202.92      214.81     11.61 o 
  -3   8  10      285.06      299.54     17.96 o 
  -2   8  10      100.64       88.15      8.97 o 
 -19   1  11       86.76       91.74      9.09 o 
 -18   1  11      413.01      417.95     17.45 o 
 -17   1  11      298.75      323.52     16.11 o 
 -16   1  11       75.44       89.35      8.13 o 
 -15   1  11       23.55       22.64      4.77 o 
 -14   1  11      194.80      214.16     10.57 o 
 -13   1  11        4.07        0.91      2.89 o 
 -12   1  11     1870.09     1853.49     29.49 o 
 -11   1  11      386.42      396.64     11.89 o 
 -10   1  11        4.95        3.41      2.57 o 
  -9   1  11     2873.58     2741.25     36.38 o 
  -8   1  11      687.54      657.04     14.32 o 
  -7   1  11      491.07      462.37      9.27 o 
  -6   1  11     2992.55     2890.13     28.61 o 
  -5   1  11      317.30      312.60      7.05 o 
  -4   1  11      832.71      795.29     14.89 o 
  -3   1  11     5446.83     5392.70     47.85 o 
  -2   1  11     1173.62     1148.66     15.29 o 
  -1   1  11     1019.60      967.07     12.86 o 
   0   1  11     2338.47     2161.86     20.50 o 
   1   1  11     1743.49     1684.75     20.61 o 
   2   1  11     1910.07     1895.38     28.71 o 
   3   1  11     1308.24     1302.39     23.09 o 
   4   1  11        8.00        4.79      3.29 o 
   5   1  11     1079.12     1127.00     22.07 o 
   6   1  11      446.70      451.08     19.27 o 
   7   1  11       83.05       84.50     11.53 o 
   8   1  11      433.28      435.72     22.46 o 
   9   1  11      521.45      517.36     24.95 o 
  10   1  11      403.26      381.98     22.62 o 
 -19   2  11        1.17       -0.53      4.23 o 
 -18   2  11        0.29       -3.55      3.82 o 
 -17   2  11       22.20       19.15      5.32 o 
 -16   2  11        1.24        1.80      3.88 o 
 -15   2  11       57.97       52.93      7.20 o 
 -14   2  11        1.29        3.15      3.69 o 
 -13   2  11      715.05      729.62     17.52 o 
 -12   2  11     1447.28     1425.90     25.07 o 
 -11   2  11        0.45       -1.75      2.74 o 
 -10   2  11      323.14      291.16     10.18 o 
  -9   2  11      540.76      528.44     16.37 o 
  -8   2  11       20.98       15.79      2.81 o 
  -7   2  11     2135.65     2245.33     27.04 o 
  -6   2  11      104.20      112.10      4.53 o 
  -5   2  11       80.90       87.39      4.23 o 
  -4   2  11     1463.60     1582.75     18.86 o 
  -3   2  11       22.68       20.12      3.19 o 
  -2   2  11      214.52      219.27      6.50 o 
  -1   2  11      179.86      194.74      7.13 o 
   0   2  11     1517.43     1482.89     21.78 o 
   1   2  11      692.22      722.41     15.94 o 
   2   2  11      102.62       88.11      7.20 o 
   3   2  11      133.63      136.51      7.92 o 
   4   2  11        1.69        4.05      3.49 o 
   5   2  11      381.52      404.79     13.24 o 
   6   2  11      242.17      242.66     10.90 o 
   7   2  11        0.35        0.00      3.72 o 
   8   2  11        5.34       -1.98      5.15 o 
   9   2  11       58.54       42.41      8.09 o 
 -18   3  11       33.17       28.61      5.86 o 
 -17   3  11      455.80      459.47     14.39 o 
 -16   3  11      186.96      156.04      8.99 o 
 -15   3  11      351.15      384.05     15.87 o 
 -14   3  11     1009.05     1016.55     19.64 o 
 -13   3  11      763.34      814.50     16.95 o 
 -12   3  11     1165.77     1136.19     23.03 o 
 -11   3  11     1716.16     1705.16     27.93 o 
 -10   3  11      305.09      308.35     10.62 o 
  -9   3  11        4.32        3.61      2.86 o 
  -8   3  11     1280.71     1277.66     19.15 o 
  -7   3  11      214.85      192.43      6.93 o 
  -6   3  11     2120.20     2055.97     23.20 o 
  -5   3  11     1209.62     1154.19     17.64 o 
  -4   3  11      122.01      109.33      7.84 o 
  -3   3  11      393.04      362.56      9.77 o 
  -2   3  11      798.68      775.97     14.88 o 
  -1   3  11     4349.08     4328.81     47.31 o 
   0   3  11     1969.49     1976.35     27.27 o 
   1   3  11      135.40      121.46      7.47 o 
   2   3  11      737.76      781.55     22.99 o 
   3   3  11     3160.37     3173.00     44.16 o 
   4   3  11     3759.83     3832.75     51.21 o 
   5   3  11      811.51      779.11     19.37 o 
   6   3  11      335.94      301.42     12.65 o 
   7   3  11      104.07      126.15      9.59 o 
   8   3  11      173.09      190.50     11.43 o 
   9   3  11      117.26      113.74     19.41 o 
 -17   4  11      156.37      141.99      9.25 o 
 -16   4  11      154.21      143.59      9.10 o 
 -15   4  11       36.47       31.06      5.09 o 
 -14   4  11      213.74      212.68     11.69 o 
 -13   4  11       92.31       91.91      6.68 o 
 -12   4  11      242.56      227.63     10.58 o 
 -11   4  11      627.98      604.64     13.85 o 
 -10   4  11      309.97      296.60      9.48 o 
  -9   4  11       12.35       11.65      3.09 o 
  -8   4  11      243.88      236.73      9.16 o 
  -7   4  11      246.63      265.94      9.70 o 
  -6   4  11       79.43       96.17      5.50 o 
  -5   4  11        9.34       12.37      3.02 o 
  -4   4  11      105.52      113.57      6.17 o 
  -3   4  11      229.58      235.16      8.43 o 
  -2   4  11     1140.05     1175.90     22.99 o 
  -1   4  11      142.00      126.85      6.90 o 
   0   4  11     1138.97     1117.29     22.28 o 
   1   4  11      207.42      200.11      9.53 o 
   2   4  11      427.67      449.10     16.81 o 
   3   4  11        9.76       -2.95      3.45 o 
   4   4  11       20.12        9.42      4.21 o 
   5   4  11       85.19       81.45      8.25 o 
   6   4  11        0.06       -1.87      4.29 o 
   7   4  11      164.73      135.46     10.42 o 
   8   4  11        0.08       -4.81      4.81 o 
 -16   5  11      454.91      459.30     14.42 o 
 -15   5  11      873.68      891.53     19.62 o 
 -14   5  11      368.94      406.54     12.77 o 
 -13   5  11      148.87      162.29     10.25 o 
 -12   5  11      143.34      145.46      7.96 o 
 -11   5  11        3.64        4.27      3.76 o 
 -10   5  11      146.56      138.90     10.01 o 
  -9   5  11      508.70      490.01     14.13 o 
  -8   5  11      105.27       93.42      7.14 o 
  -7   5  11     2023.39     2091.57     43.63 o 
  -6   5  11     3410.27     3307.09     39.78 o 
  -5   5  11     1033.93     1045.50     18.91 o 
  -4   5  11     1686.74     1693.92     34.95 o 
  -3   5  11     2556.02     2609.71     34.35 o 
  -2   5  11      291.17      282.65     13.21 o 
  -1   5  11        3.93        0.48      3.35 o 
   0   5  11      732.75      685.00     17.80 o 
   1   5  11      179.02      184.31     10.02 o 
   2   5  11      355.20      384.91     14.05 o 
   3   5  11      302.49      330.63     15.50 o 
   4   5  11      813.05      815.34     21.16 o 
   5   5  11     1473.61     1547.06     32.35 o 
   6   5  11      195.91      226.26     17.13 o 
 -14   6  11        6.75       15.58      6.34 o 
 -13   6  11       15.25       13.79      6.18 o 
 -12   6  11       86.19       91.52     15.33 o 
 -11   6  11       42.39       38.01      7.04 o 
 -10   6  11        0.19        2.67      3.91 o 
  -9   6  11       60.20       57.38      7.01 o 
  -8   6  11      172.71      151.73      9.28 o 
  -7   6  11      110.98      106.21      8.26 o 
  -6   6  11       67.85       62.90      6.92 o 
  -5   6  11      977.10      976.46     19.27 o 
  -4   6  11       64.44       73.32      6.43 o 
  -3   6  11        9.51       11.99      4.43 o 
  -2   6  11       83.21       86.88      7.98 o 
  -1   6  11        0.03       -0.35      3.85 o 
   0   6  11      293.06      296.60     14.23 o 
   1   6  11        4.83        7.76      4.52 o 
   2   6  11       24.00       16.15      5.59 o 
   3   6  11        9.05       11.23      5.32 o 
   4   6  11        4.22        9.77      5.42 o 
 -11   7  11      660.59      643.49     21.61 o 
 -10   7  11       32.98       40.66      7.30 o 
  -9   7  11       15.32       20.51      5.44 o 
  -8   7  11      848.45      895.19     21.83 o 
  -7   7  11       62.18       76.52      8.02 o 
  -6   7  11      214.12      213.57     11.49 o 
  -5   7  11      600.60      555.72     15.19 o 
  -4   7  11      633.49      654.36     20.51 o 
  -3   7  11      411.67      418.39     15.04 o 
  -2   7  11      613.34      632.11     18.65 o 
  -1   7  11      469.77      477.87     16.52 o 
   0   7  11       14.12       13.18      5.80 o 
   1   7  11      290.89      311.47     23.42 o 
 -19   0  12       56.46       49.21     16.33 o 
 -18   0  12      202.54      204.74     22.50 o 
 -17   0  12      422.30      448.31     22.15 o 
 -16   0  12      698.64      675.43     26.20 o 
 -15   0  12      629.96      572.63     23.38 o 
 -14   0  12      507.77      496.93     59.13 o 
 -13   0  12      399.50      340.83     16.99 o 
 -12   0  12     7238.05     7006.10    111.06 o 
 -11   0  12     4681.99     4660.11    137.01 o 
 -10   0  12       62.81       77.81     12.35 o 
  -9   0  12        5.62       11.12      4.56 o 
  -8   0  12     1391.46     1299.46     31.18 o 
  -7   0  12     1805.03     1741.96     56.70 o 
  -6   0  12      194.18      177.38      7.78 o 
  -5   0  12     1871.62     1840.80     29.74 o 
  -4   0  12     1949.86     1902.79     30.69 o 
  -3   0  12     3645.92     3547.28     49.16 o 
  -2   0  12     1605.60     1558.68     27.32 o 
  -1   0  12     2309.58     2244.71     39.68 o 
   0   0  12     4371.07     4293.90     50.01 o 
   1   0  12     3719.15     3624.71     44.18 o 
   2   0  12      311.23      343.77     12.19 o 
   3   0  12      196.68      189.73     19.41 o 
   4   0  12       19.80       23.83      9.71 o 
   5   0  12     1692.19     1735.85     62.66 o 
   6   0  12       27.79       48.54     14.56 o 
   7   0  12     3522.14     3732.48    108.99 o 
   8   0  12      557.89      585.09     37.95 o 
   9   0  12       38.65       46.77     15.44 o 
 -19   1  12       19.44       36.33      7.09 o 
 -18   1  12      216.70      250.21     12.68 o 
 -17   1  12       22.30       18.18      5.77 o 
 -16   1  12       86.38       81.56      7.92 o 
 -15   1  12      266.33      235.96     11.08 o 
 -14   1  12     1167.67     1047.20     22.17 o 
 -13   1  12     1097.61     1089.87     28.21 o 
 -12   1  12     1994.05     1986.46     34.01 o 
 -11   1  12     1445.28     1482.58     34.77 o 
 -10   1  12      394.58      377.88     11.77 o 
  -9   1  12      501.78      519.30     15.99 o 
  -8   1  12      438.47      449.90     12.18 o 
  -7   1  12        0.41        2.87      1.98 o 
  -6   1  12      814.80      791.44     12.17 o 
  -5   1  12      215.90      243.35      7.10 o 
  -4   1  12        0.05        1.53      1.65 o 
  -3   1  12      604.87      601.82     10.75 o 
  -2   1  12      374.15      406.19      8.73 o 
  -1   1  12      224.94      221.57      6.27 o 
   0   1  12      780.31      761.74     13.84 o 
   1   1  12      460.97      448.40     11.14 o 
   2   1  12      168.40      167.28      8.19 o 
   3   1  12       74.00       76.98      6.69 o 
   4   1  12        1.46       -0.94      3.01 o 
   5   1  12      117.93      115.42      9.59 o 
   6   1  12       12.01       15.40      6.70 o 
   7   1  12      365.55      331.88     34.20 o 
   8   1  12        1.34        1.51      6.40 o 
 -18   2  12       87.34       94.26      9.11 o 
 -17   2  12       20.78       24.41      5.53 o 
 -16   2  12       27.30       24.03      5.47 o 
 -15   2  12       17.57       22.08      5.10 o 
 -14   2  12       35.84       62.39      9.04 o 
 -13   2  12     2052.46     2052.48     32.84 o 
 -12   2  12        4.86        1.44      3.88 o 
 -11   2  12      703.11      703.94     19.87 o 
 -10   2  12     9383.94     9318.62     98.41 o 
  -9   2  12     4211.22     4259.64     51.52 o 
  -8   2  12      136.78      114.34      6.72 o 
  -7   2  12      604.91      561.20     11.63 o 
  -6   2  12      425.58      426.61      8.84 o 
  -5   2  12       78.97       67.01      4.05 o 
  -4   2  12     1888.41     1890.93     24.54 o 
  -3   2  12     1189.97     1136.02     17.65 o 
  -2   2  12      882.21      824.81     15.26 o 
  -1   2  12     4037.57     3982.70     44.04 o 
   0   2  12      162.89      160.22      7.21 o 
   1   2  12      238.09      243.26      9.91 o 
   2   2  12     3185.72     3226.88     43.73 o 
   3   2  12      273.56      300.46     11.56 o 
   4   2  12      524.42      540.53     17.19 o 
   5   2  12       33.32       34.02      5.61 o 
   6   2  12      438.04      452.52     15.01 o 
   7   2  12       49.31       47.92      7.85 o 
   8   2  12      189.81      197.26     16.54 o 
 -18   3  12       30.39       18.26      5.27 o 
 -17   3  12       24.66       17.58      4.86 o 
 -16   3  12      152.83      150.44      9.87 o 
 -15   3  12      124.99      114.76     14.46 o 
 -14   3  12        1.93       -2.06      3.48 o 
 -13   3  12        0.51        1.07      3.52 o 
 -12   3  12      154.52      146.75      8.92 o 
 -11   3  12        7.63        0.98      3.24 o 
 -10   3  12       10.28        6.14      3.15 o 
  -9   3  12      326.12      318.34     16.17 o 
  -8   3  12        0.30       -0.03      2.29 o 
  -7   3  12       83.71       63.56      5.61 o 
  -6   3  12      965.81      978.20     16.69 o 
  -5   3  12       45.85       49.53      4.32 o 
  -4   3  12      720.32      720.79     20.50 o 
  -3   3  12      128.17      117.29      7.20 o 
  -2   3  12      110.73      112.91      7.73 o 
  -1   3  12      490.22      493.60     12.33 o 
   0   3  12      614.07      656.44     14.75 o 
   1   3  12        1.29       -2.88      3.18 o 
   2   3  12      188.93      203.05     10.13 o 
   3   3  12      172.96      177.35      9.75 o 
   4   3  12        6.68        2.64      4.17 o 
   5   3  12      598.55      559.57     16.97 o 
   6   3  12        9.37       15.28      5.13 o 
   7   3  12      310.69      307.87     13.88 o 
 -17   4  12      417.09      410.32     13.91 o 
 -16   4  12      131.86      151.74      9.49 o 
 -15   4  12      939.70      971.96     20.38 o 
 -14   4  12      717.64      719.45     16.97 o 
 -13   4  12        3.63        0.20      3.23 o 
 -12   4  12       66.80       80.89      7.26 o 
 -11   4  12       54.55       52.89      8.15 o 
 -10   4  12        3.75        3.12      3.95 o 
  -9   4  12     2089.50     2077.39     37.57 o 
  -8   4  12     1527.53     1525.27     25.90 o 
  -7   4  12      408.17      412.44     12.41 o 
  -6   4  12     2692.41     2718.63     60.77 o 
  -5   4  12     2327.27     2332.54     30.67 o 
  -4   4  12     2693.07     2621.36     33.53 o 
  -3   4  12      232.89      233.80      9.09 o 
  -2   4  12      678.46      685.66     15.18 o 
  -1   4  12      140.53      143.46      7.69 o 
   0   4  12      620.60      670.74     17.71 o 
   1   4  12      540.31      566.74     19.22 o 
   2   4  12      599.21      629.48     17.58 o 
   3   4  12       36.93       56.07      6.86 o 
   4   4  12       12.85       14.11      4.95 o 
   5   4  12      550.55      563.52     19.42 o 
   6   4  12      383.47      371.82     15.97 o 
 -15   5  12      356.44      335.13     14.89 o 
 -14   5  12        3.77        1.57      3.88 o 
 -13   5  12        1.50       -2.58      4.03 o 
 -12   5  12       75.80       68.85      7.12 o 
 -11   5  12        0.74        2.82      4.23 o 
 -10   5  12       21.19       15.05      5.12 o 
  -9   5  12      382.83      375.73     15.55 o 
  -8   5  12       61.67       56.74      8.15 o 
  -7   5  12      144.26      146.36      8.66 o 
  -6   5  12       15.84        9.67      4.12 o 
  -5   5  12        1.89        1.76      3.01 o 
  -4   5  12        1.46        1.21      3.10 o 
  -3   5  12      210.68      200.30      9.00 o 
  -2   5  12       54.43       49.92      5.79 o 
  -1   5  12      305.77      307.63     12.23 o 
   0   5  12        2.38        0.39      4.54 o 
   1   5  12       85.42       86.33      8.30 o 
   2   5  12      336.91      342.53     13.95 o 
   3   5  12        2.84        6.30      4.64 o 
   4   5  12      212.11      200.82     15.59 o 
   5   5  12      350.15      318.11     14.70 o 
 -13   6  12       12.19        8.85      6.02 o 
 -12   6  12      915.05      931.15     25.98 o 
 -11   6  12      356.11      355.91     19.63 o 
 -10   6  12      576.06      589.87     21.82 o 
  -9   6  12      302.76      317.96     12.94 o 
  -8   6  12      301.51      257.67     13.69 o 
  -7   6  12      764.47      757.08     19.41 o 
  -6   6  12      334.01      378.30     14.09 o 
  -5   6  12      342.03      402.02     14.42 o 
  -4   6  12      466.56      511.22     14.42 o 
  -3   6  12      803.27      816.46     20.17 o 
  -2   6  12        3.17        6.80      4.28 o 
  -1   6  12      406.87      463.31     15.79 o 
   0   6  12      725.47      698.24     19.73 o 
   1   6  12      410.98      436.60     15.92 o 
   2   6  12      633.72      648.82     19.62 o 
   3   6  12      134.18      111.05      9.88 o 
 -10   7  12        1.30        2.92      5.42 o 
  -9   7  12      781.24      740.81     20.35 o 
  -8   7  12      204.36      196.23     11.48 o 
  -7   7  12      157.80      163.87     10.47 o 
  -6   7  12       57.61       56.80      7.38 o 
  -5   7  12       64.12       66.50      9.03 o 
  -4   7  12      112.77      110.41      9.30 o 
  -3   7  12      205.97      206.42     11.67 o 
  -2   7  12       29.67       27.11      6.32 o 
  -1   7  12       15.39       10.93      5.40 o 
 -18   1  13      201.38      226.73     17.58 o 
 -17   1  13       82.87       74.00      7.97 o 
 -16   1  13       66.76       61.88      7.19 o 
 -15   1  13     1083.59     1073.06     23.43 o 
 -14   1  13      551.47      562.97     16.26 o 
 -13   1  13     2037.53     2014.40     36.75 o 
 -12   1  13     2928.63     2953.47     41.52 o 
 -11   1  13      457.81      502.34     16.05 o 
 -10   1  13        4.17        6.58      3.39 o 
  -9   1  13     2220.50     2157.28     32.01 o 
  -8   1  13      834.74      772.17     16.68 o 
  -7   1  13     1255.27     1263.81     26.24 o 
  -6   1  13     1443.83     1469.18     18.65 o 
  -5   1  13      425.22      423.75      9.11 o 
  -4   1  13     1203.77     1200.62     16.63 o 
  -3   1  13     2718.96     2579.66     28.01 o 
  -2   1  13     1139.41     1135.42     16.55 o 
  -1   1  13     1385.59     1351.46     20.79 o 
   0   1  13        6.03        8.48      3.14 o 
   1   1  13       56.43       60.31      5.32 o 
   2   1  13      349.55      337.29     11.75 o 
   3   1  13       86.80      105.31     11.85 o 
   4   1  13        3.53        1.04      6.18 o 
   5   1  13      198.60      209.94     15.75 o 
   6   1  13      454.63      442.13     22.78 o 
   7   1  13      279.15      307.28     31.99 o 
 -18   2  13       87.15       92.35      8.98 o 
 -17   2  13       15.67        8.86      5.01 o 
 -16   2  13       52.39       50.79      7.07 o 
 -15   2  13       28.15       18.92      4.86 o 
 -14   2  13      163.69      175.67     10.02 o 
 -13   2  13       68.02       74.26      7.08 o 
 -12   2  13      169.43      153.11      8.85 o 
 -11   2  13     1025.20     1009.21     27.41 o 
 -10   2  13      757.82      718.16     16.95 o 
  -9   2  13      137.42      137.44      7.81 o 
  -8   2  13      707.10      709.56     16.16 o 
  -7   2  13      575.86      562.58     12.62 o 
  -6   2  13        6.72        5.03      2.59 o 
  -5   2  13       44.66       31.39      3.82 o 
  -4   2  13      653.09      632.50     12.87 o 
  -3   2  13      435.97      421.04     10.83 o 
  -2   2  13       14.24        5.36      3.83 o 
  -1   2  13      241.09      257.50      9.02 o 
   0   2  13      139.95      115.99      6.52 o 
   1   2  13        0.12       -3.17      3.17 o 
   2   2  13       71.09       65.13      6.63 o 
   3   2  13      505.14      537.80     15.65 o 
   4   2  13        4.92        2.77      3.96 o 
   5   2  13       85.28      101.79      8.79 o 
   6   2  13       22.79        1.68      8.20 o 
   7   2  13       34.08       27.52      8.86 o 
 -17   3  13      587.79      691.70     20.00 o 
 -16   3  13      347.32      359.46     16.47 o 
 -15   3  13     1085.26     1036.03     23.38 o 
 -14   3  13     1127.67     1135.92     24.13 o 
 -13   3  13       81.79       84.41      7.72 o 
 -12   3  13      872.66      863.29     19.82 o 
 -11   3  13      219.31      225.67     10.06 o 
 -10   3  13     3398.61     3396.23     50.00 o 
  -9   3  13      827.63      794.12     17.63 o 
  -8   3  13       70.24       86.86      9.90 o 
  -7   3  13     2004.76     2002.66     30.47 o 
  -6   3  13     1435.76     1433.06     24.43 o 
  -5   3  13      160.22      161.28      8.18 o 
  -4   3  13      930.22      906.56     17.18 o 
  -3   3  13      184.06      170.32      7.63 o 
  -2   3  13       79.22       74.57      7.10 o 
  -1   3  13      414.78      414.02     11.70 o 
   0   3  13     1326.90     1283.00     21.98 o 
   1   3  13      189.56      228.48     20.89 o 
   2   3  13     1296.92     1326.63     26.13 o 
   3   3  13      896.07      874.75     20.96 o 
   4   3  13     1198.20     1169.03     25.23 o 
   5   3  13      525.40      564.91     20.38 o 
   6   3  13      259.60      220.32     12.02 o 
 -16   4  13       33.76       18.39      5.65 o 
 -15   4  13       24.93       30.52      5.77 o 
 -14   4  13      227.62      212.21     10.89 o 
 -13   4  13       51.72       42.87      6.08 o 
 -12   4  13       48.05       56.79      6.49 o 
 -11   4  13      305.56      317.69     18.30 o 
 -10   4  13       79.03       77.15      8.44 o 
  -9   4  13      115.97      137.41     16.89 o 
  -8   4  13      119.87      106.54     11.39 o 
  -7   4  13      505.91      459.60     16.30 o 
  -6   4  13      241.24      235.80     12.10 o 
  -5   4  13      323.38      366.90     10.96 o 
  -4   4  13      186.66      177.41      9.71 o 
  -3   4  13       26.98       33.21      4.64 o 
  -2   4  13       76.79       83.17      7.66 o 
  -1   4  13      116.76      103.36     10.51 o 
   0   4  13      155.19      159.52     13.50 o 
   1   4  13      435.65      465.36     18.28 o 
   2   4  13       11.45       12.21      4.93 o 
   3   4  13       41.28       37.87      6.29 o 
   4   4  13       38.13       31.83      6.41 o 
   5   4  13      609.51      603.80     21.78 o 
 -15   5  13      697.07      724.58     26.54 o 
 -14   5  13      313.50      361.30     17.30 o 
 -13   5  13      484.95      475.92     18.67 o 
 -12   5  13      295.18      301.22     16.71 o 
 -11   5  13       48.35       63.99     15.08 o 
 -10   5  13       50.76       50.85      7.55 o 
  -9   5  13      568.89      571.99     35.52 o 
  -8   5  13     2370.82     2418.67     37.60 o 
  -7   5  13     1342.85     1316.20     26.62 o 
  -6   5  13     1869.79     1834.00     31.74 o 
  -5   5  13      225.16      237.90     11.20 o 
  -4   5  13      264.81      305.47     10.97 o 
  -3   5  13       35.01       31.27      5.00 o 
  -2   5  13      854.17      842.76     18.51 o 
  -1   5  13      300.63      360.76     16.18 o 
   0   5  13      189.25      202.01     11.28 o 
   1   5  13      179.40      195.56     11.78 o 
   2   5  13      222.01      216.20     12.16 o 
   3   5  13      297.59      300.56     13.94 o 
 -12   6  13       47.50       56.88     13.24 o 
 -11   6  13      163.35      178.27     18.75 o 
 -10   6  13       31.95       25.80      6.55 o 
  -9   6  13       49.43       36.18      7.08 o 
  -8   6  13       54.14       49.79      6.84 o 
  -7   6  13      510.91      493.10     16.29 o 
  -6   6  13        6.38       13.55      5.73 o 
  -5   6  13        6.07        9.93      4.80 o 
  -4   6  13       29.21       22.62      6.61 o 
  -3   6  13       55.57       60.80      7.35 o 
  -2   6  13       17.58        6.89      4.45 o 
  -1   6  13       47.67       45.13      7.08 o 
   0   6  13      168.99      158.87     12.80 o 
   1   6  13      180.30      174.85     18.92 o 
  -7   7  13     1125.05     1206.20     26.98 o 
  -6   7  13      158.26      187.60     11.96 o 
  -5   7  13      118.87      131.36     11.88 o 
  -4   7  13      249.51      243.98     18.61 o 
 -18   0  14       44.45       52.51     10.91 o 
 -17   0  14      573.65      662.69     42.36 o 
 -16   0  14      937.45      871.09     30.89 o 
 -15   0  14     1705.19     1752.68     44.60 o 
 -14   0  14     1350.85     1292.97     39.71 o 
 -13   0  14     1671.98     1712.09     89.57 o 
 -12   0  14        4.95        4.00      5.14 o 
 -11   0  14     2957.89     3005.50     59.26 o 
 -10   0  14     1701.16     1641.50     39.28 o 
  -9   0  14     1257.62     1343.10     41.92 o 
  -8   0  14       36.63       38.78      9.27 o 
  -7   0  14     4000.00     4067.64     70.64 o 
  -6   0  14      154.07      122.75     10.55 o 
  -5   0  14      779.38      786.30     18.70 o 
  -4   0  14     1261.48     1268.37     25.10 o 
  -3   0  14     2286.98     2233.45     36.76 o 
  -2   0  14     1219.99     1195.20     24.70 o 
  -1   0  14     1397.59     1344.84     24.20 o 
   0   0  14      748.74      748.43     30.00 o 
   1   0  14     1246.49     1393.45     52.95 o 
   2   0  14      492.74      460.22     30.00 o 
   3   0  14      212.12      209.15     21.62 o 
   4   0  14      683.18      717.90     39.71 o 
   5   0  14       70.48       74.57     17.21 o 
   6   0  14      288.47      274.45     27.36 o 
 -18   1  14      561.02      588.05     18.89 o 
 -17   1  14        0.03        6.31      4.50 o 
 -16   1  14      374.15      361.03     15.35 o 
 -15   1  14       15.52       17.74      5.05 o 
 -14   1  14       26.16       23.69      5.01 o 
 -13   1  14       59.37       44.67      6.06 o 
 -12   1  14       52.26       52.55      6.14 o 
 -11   1  14      232.83      233.31     10.21 o 
 -10   1  14      375.19      348.80     17.90 o 
  -9   1  14     1148.26     1131.66     21.81 o 
  -8   1  14     2017.60     2045.21     31.18 o 
  -7   1  14       12.94       11.52      3.69 o 
  -6   1  14      629.88      613.50     12.83 o 
  -5   1  14      136.56      137.55      5.89 o 
  -4   1  14      129.11      140.83      5.86 o 
  -3   1  14      101.04      118.35      6.23 o 
  -2   1  14      232.10      250.79     10.12 o 
  -1   1  14     2039.83     2031.35     34.70 o 
   0   1  14      148.98      132.63      8.41 o 
   1   1  14     2465.12     2510.55     36.91 o 
   2   1  14        0.53       -0.40      3.21 o 
   3   1  14        0.08       -1.76      5.28 o 
   4   1  14        0.83        0.56      6.34 o 
   5   1  14      398.94      410.64     21.98 o 
   6   1  14       76.41       63.57     11.91 o 
 -18   2  14      472.93      445.76     18.15 o 
 -17   2  14      323.03      337.50     14.29 o 
 -16   2  14      522.01      602.74     21.97 o 
 -15   2  14      468.71      476.29     17.96 o 
 -14   2  14      155.35      195.21     13.26 o 
 -13   2  14      756.08      796.44     19.51 o 
 -12   2  14     3000.90     3087.47     43.75 o 
 -11   2  14      568.64      600.07     16.07 o 
 -10   2  14      296.39      295.32     11.21 o 
  -9   2  14     1796.44     1861.06     29.76 o 
  -8   2  14      104.33      125.99      9.81 o 
  -7   2  14        4.29        0.56      3.03 o 
  -6   2  14     1056.97     1032.14     27.00 o 
  -5   2  14     1192.22     1173.84     19.04 o 
  -4   2  14     1064.60     1058.38     20.44 o 
  -3   2  14        4.48        4.02      2.91 o 
  -2   2  14      490.34      426.96     11.63 o 
  -1   2  14       56.33       68.94      5.99 o 
   0   2  14      732.06      763.25     16.33 o 
   1   2  14        3.63        4.87      3.77 o 
   2   2  14       38.49       35.16      5.72 o 
   3   2  14      450.40      482.75     15.86 o 
   4   2  14      871.04      866.43     21.20 o 
   5   2  14     1173.51     1167.93     37.75 o 
   6   2  14      526.73      563.88     27.12 o 
 -17   3  14       62.85       48.75      7.52 o 
 -16   3  14       60.30       77.56      8.15 o 
 -15   3  14      102.68      104.04      8.89 o 
 -14   3  14       27.32       29.33      5.78 o 
 -13   3  14       76.81       63.60      6.85 o 
 -12   3  14      105.31       97.23      8.03 o 
 -11   3  14      839.15      832.75     23.40 o 
 -10   3  14      304.98      289.58     11.55 o 
  -9   3  14      175.11      165.52     10.47 o 
  -8   3  14      457.40      491.14     17.78 o 
  -7   3  14      171.00      152.79      8.35 o 
  -6   3  14      161.33      174.79     10.24 o 
  -5   3  14      202.41      187.89     10.66 o 
  -4   3  14       31.48       34.05      4.37 o 
  -3   3  14        1.12        1.75      3.15 o 
  -2   3  14      322.05      329.76     11.72 o 
  -1   3  14      239.71      215.39      9.15 o 
   0   3  14      387.77      381.65     20.70 o 
   1   3  14      102.07      105.37      8.37 o 
   2   3  14       21.70       22.10      5.66 o 
   3   3  14        1.31       -4.08      4.08 o 
   4   3  14       96.15      111.74     14.97 o 
   5   3  14      266.79      252.02     13.00 o 
 -16   4  14      466.86      505.25     22.04 o 
 -15   4  14      107.19      117.12     15.15 o 
 -14   4  14      218.03      230.33     11.47 o 
 -13   4  14      506.14      485.44     18.72 o 
 -12   4  14      111.29       80.97     16.48 o 
 -11   4  14      254.63      248.56     13.62 o 
 -10   4  14     3189.11     3358.95     54.70 o 
  -9   4  14      231.09      261.83     13.29 o 
  -8   4  14      782.78      752.82     27.58 o 
  -7   4  14      432.32      448.88     17.65 o 
  -6   4  14      191.52      205.16     10.11 o 
  -5   4  14      315.61      325.91     12.43 o 
  -4   4  14      976.14      967.91     18.94 o 
  -3   4  14       32.92       25.16      4.60 o 
  -2   4  14        7.34       12.09      3.94 o 
  -1   4  14     1030.96     1029.91     20.60 o 
   0   4  14      122.23      131.54      9.41 o 
   1   4  14      985.33     1007.58     27.77 o 
   2   4  14      471.30      479.58     17.15 o 
   3   4  14      103.25      105.97     16.05 o 
   4   4  14      203.57      270.32     13.56 o 
 -14   5  14      164.14      156.58     12.18 o 
 -13   5  14       11.29        5.77      5.73 o 
 -12   5  14        0.05        2.00      5.05 o 
 -11   5  14        0.61       -1.99      5.62 o 
 -10   5  14       62.59       69.03     10.91 o 
  -9   5  14        7.74       14.12      7.18 o 
  -8   5  14       19.85       15.95      6.03 o 
  -7   5  14       16.93       17.61      5.23 o 
  -6   5  14       69.99       80.25      8.60 o 
  -5   5  14      109.11       94.14      8.70 o 
  -4   5  14       13.06        7.42      4.06 o 
  -3   5  14       47.23       44.95      6.97 o 
  -2   5  14       94.10      100.23      8.76 o 
  -1   5  14       47.63       44.15      6.40 o 
   0   5  14        1.99       -1.46      4.29 o 
   1   5  14       59.54       65.62      8.12 o 
   2   5  14       73.04       86.61      9.07 o 
 -11   6  14      483.71      473.02     19.57 o 
 -10   6  14      359.79      346.87     17.00 o 
  -9   6  14      848.54      811.33     25.07 o 
  -8   6  14       48.54       52.30      8.31 o 
  -7   6  14      211.97      215.86     11.68 o 
  -6   6  14       70.07       79.32      8.41 o 
  -5   6  14       78.76       92.04      8.75 o 
  -4   6  14       25.76       35.45      6.63 o 
  -3   6  14      209.13      219.82     11.72 o 
  -2   6  14      602.01      571.12     18.34 o 
  -1   6  14      168.44      209.03     12.52 o 
 -17   1  15      277.39      288.51     13.67 o 
 -16   1  15      609.40      597.80     18.41 o 
 -15   1  15     1576.06     1565.90     29.96 o 
 -14   1  15      115.91      132.34     10.64 o 
 -13   1  15      510.89      522.69     16.15 o 
 -12   1  15      123.56      136.70      9.19 o 
 -11   1  15       12.74       16.43      4.38 o 
 -10   1  15      259.48      262.51     10.91 o 
  -9   1  15      425.55      460.89     13.84 o 
  -8   1  15      506.35      539.48     14.78 o 
  -7   1  15      945.65      911.79     19.26 o 
  -6   1  15      630.24      624.26     16.37 o 
  -5   1  15      265.80      244.53      8.62 o 
  -4   1  15      905.89      893.93     16.67 o 
  -3   1  15      227.30      222.80      8.50 o 
  -2   1  15      164.17      178.12      7.84 o 
  -1   1  15       86.13       82.10      6.20 o 
   0   1  15        9.04        8.21      3.64 o 
   1   1  15      518.74      543.98     18.53 o 
   2   1  15     1399.14     1428.57     73.47 o 
   3   1  15      210.95      180.80     18.31 o 
   4   1  15      306.80      324.22     20.12 o 
   5   1  15      345.55      381.74     22.72 o 
 -17   2  15       95.57       93.91      9.35 o 
 -16   2  15        0.66        2.79      4.32 o 
 -15   2  15        5.47        6.67      4.49 o 
 -14   2  15      111.70      104.13      9.23 o 
 -13   2  15      293.24      278.18     11.97 o 
 -12   2  15      134.39      134.79      8.81 o 
 -11   2  15        7.10        5.04      3.78 o 
 -10   2  15     1539.87     1529.67     27.40 o 
  -9   2  15       26.06       25.39      4.76 o 
  -8   2  15      911.61      867.01     22.81 o 
  -7   2  15      490.64      450.63     16.18 o 
  -6   2  15      103.53      100.89     10.32 o 
  -5   2  15      235.28      242.83     11.83 o 
  -4   2  15       30.77       29.53      8.60 o 
  -3   2  15      168.46      160.87      7.88 o 
  -2   2  15      588.50      554.31     13.72 o 
  -1   2  15        5.18        0.38      3.27 o 
   0   2  15       12.99       10.91      3.78 o 
   1   2  15      191.20      209.99     10.40 o 
   2   2  15        6.80        8.00      4.23 o 
   3   2  15        7.35        4.99      4.50 o 
   4   2  15       12.39       17.81      7.95 o 
 -16   3  15      469.27      488.43     27.83 o 
 -15   3  15      174.98      182.07     11.72 o 
 -14   3  15      533.64      526.46     16.69 o 
 -13   3  15      708.78      751.85     19.54 o 
 -12   3  15      479.50      503.21     15.81 o 
 -11   3  15        7.38       13.39      5.59 o 
 -10   3  15      325.11      363.51     15.66 o 
  -9   3  15      916.45      954.30     24.72 o 
  -8   3  15      121.85      117.92      9.50 o 
  -7   3  15      557.79      623.99     24.77 o 
  -6   3  15       43.36       33.74      6.04 o 
  -5   3  15       44.37       59.49      6.51 o 
  -4   3  15      169.93      198.42     10.22 o 
  -3   3  15      332.23      326.50     13.81 o 
  -2   3  15      671.20      655.28     15.64 o 
  -1   3  15      883.08      929.32     19.19 o 
   0   3  15     1131.91     1146.33     24.43 o 
   1   3  15      206.83      215.47     16.94 o 
   2   3  15       65.22       56.30      7.37 o 
   3   3  15     1200.11     1223.25     26.87 o 
 -15   4  15        0.01        0.40      5.43 o 
 -14   4  15        1.51       -4.03      5.18 o 
 -13   4  15        5.12        2.17      4.98 o 
 -12   4  15      432.70      406.60     19.81 o 
 -11   4  15       63.48       53.49      8.06 o 
 -10   4  15      484.91      472.69     20.20 o 
  -9   4  15      703.66      708.85     39.49 o 
  -8   4  15       61.01       74.22     13.46 o 
  -7   4  15       18.52       21.29      7.94 o 
  -6   4  15      240.38      218.42     10.76 o 
  -5   4  15      151.20      155.17      9.59 o 
  -4   4  15       66.42       59.65     10.00 o 
  -3   4  15      237.30      220.45     10.19 o 
  -2   4  15       18.03       12.68      4.30 o 
  -1   4  15        8.69       -0.58      3.88 o 
   0   4  15        4.20        6.31      4.60 o 
   1   4  15       23.48       15.30      5.44 o 
   2   4  15      403.09      420.63     20.83 o 
 -13   5  15       28.74       27.47      7.28 o 
 -12   5  15       78.57       59.31     20.08 o 
 -11   5  15      212.94      231.00     17.89 o 
 -10   5  15      907.19      948.63     55.60 o 
  -9   5  15       47.20       53.44     10.87 o 
  -8   5  15      782.54      797.40     24.52 o 
  -7   5  15      592.78      575.36     20.88 o 
  -6   5  15      424.58      435.13     15.30 o 
  -5   5  15        6.27        8.30      4.96 o 
  -4   5  15       66.65       54.51      7.41 o 
  -3   5  15       24.52       28.78      5.45 o 
  -2   5  15      245.05      245.41     22.19 o 
  -1   5  15      546.00      525.36     17.59 o 
   0   5  15      196.70      238.10     12.94 o 
  -8   6  15        1.39        1.50      5.52 o 
  -7   6  15       57.72       63.99      9.25 o 
  -6   6  15       31.90       25.34      6.22 o 
  -5   6  15       33.06       18.96      5.91 o 
 -17   0  16      710.43      770.58     30.56 o 
 -16   0  16      912.60      862.05     31.64 o 
 -15   0  16      388.19      379.73     21.06 o 
 -14   0  16      168.62      162.96     14.62 o 
 -13   0  16       51.66       44.90      9.34 o 
 -12   0  16        5.30       -3.22      5.28 o 
 -11   0  16      108.39      107.82     12.12 o 
 -10   0  16      167.17      137.39     12.32 o 
  -9   0  16      176.43      148.22     14.56 o 
  -8   0  16       26.15       18.04      6.34 o 
  -7   0  16     5651.26     5580.88     93.10 o 
  -6   0  16     3120.56     3091.92     86.48 o 
  -5   0  16      955.25      966.86     36.40 o 
  -4   0  16      270.17      270.06     12.05 o 
  -3   0  16      185.11      153.14     12.16 o 
  -2   0  16     1764.30     1693.18     45.67 o 
  -1   0  16        5.25        7.06      8.82 o 
   0   0  16     1441.20     1365.65     53.83 o 
   1   0  16       17.53       -1.32      9.27 o 
   2   0  16      340.84      391.38     30.45 o 
   3   0  16      475.65      550.23     36.18 o 
 -17   1  16      377.95      410.95     16.26 o 
 -16   1  16        0.02        3.84      4.71 o 
 -15   1  16      173.20      144.47     10.09 o 
 -14   1  16       15.32       22.52      5.68 o 
 -13   1  16      392.58      398.43     14.49 o 
 -12   1  16       34.06       42.23      6.24 o 
 -11   1  16       11.56        4.45      4.03 o 
 -10   1  16       47.48       44.32      5.99 o 
  -9   1  16      306.20      322.52     16.56 o 
  -8   1  16      229.17      218.84     17.26 o 
  -7   1  16      758.42      791.09     18.53 o 
  -6   1  16       98.04       87.03      8.46 o 
  -5   1  16      153.92      153.77      8.55 o 
  -4   1  16       31.30       27.27      4.84 o 
  -3   1  16       13.54       13.75      3.77 o 
  -2   1  16      171.21      152.89      7.77 o 
  -1   1  16      139.90      148.84      8.09 o 
   0   1  16      197.01      183.40     11.19 o 
   1   1  16      331.86      280.27     25.15 o 
   2   1  16      152.42      150.04     14.62 o 
   3   1  16       38.68       23.82      8.89 o 
 -16   2  16      279.41      314.61     14.05 o 
 -15   2  16       18.62       11.39      5.14 o 
 -14   2  16      137.49      159.36     13.08 o 
 -13   2  16      555.93      554.19     25.98 o 
 -12   2  16      306.36      326.93     13.01 o 
 -11   2  16     1314.72     1333.57     26.12 o 
 -10   2  16     1025.72     1023.44     22.24 o 
  -9   2  16       18.06       18.98      5.78 o 
  -8   2  16     1425.61     1446.20     31.37 o 
  -7   2  16       33.03       20.44      5.57 o 
  -6   2  16        6.95       11.26      6.22 o 
  -5   2  16     1364.10     1397.70     29.89 o 
  -4   2  16      595.13      592.17     16.56 o 
  -3   2  16       67.35       64.22      5.86 o 
  -2   2  16      391.86      386.97     12.10 o 
  -1   2  16      611.92      592.60     15.18 o 
   0   2  16       18.93       30.90      6.24 o 
   1   2  16     2201.89     2190.96     38.98 o 
   2   2  16      151.41      144.41     10.24 o 
 -15   3  16      333.89      329.67     14.24 o 
 -14   3  16      123.85      114.46      9.19 o 
 -13   3  16        1.20       -2.63      4.61 o 
 -12   3  16      114.89      115.53     10.87 o 
 -11   3  16       92.82       87.83     14.88 o 
 -10   3  16       91.89       68.51      8.90 o 
  -9   3  16      812.33      808.97     23.57 o 
  -8   3  16       78.00       70.05     10.92 o 
  -7   3  16      745.59      737.03     27.92 o 
  -6   3  16        0.84        0.44      5.62 o 
  -5   3  16      279.76      258.55     11.60 o 
  -4   3  16       45.11       51.78      6.51 o 
  -3   3  16      133.99      138.07      8.68 o 
  -2   3  16       29.22       28.62      5.19 o 
  -1   3  16        2.37       -0.43      3.86 o 
   0   3  16      283.61      260.35     12.50 o 
   1   3  16      103.81      111.90      9.86 o 
   2   3  16       13.10        1.76      9.27 o 
 -14   4  16      265.33      331.87     23.07 o 
 -13   4  16      729.27      766.92     34.33 o 
 -12   4  16      182.00      195.89     13.00 o 
 -11   4  16       11.44       31.41      8.59 o 
 -10   4  16      279.51      259.27     40.59 o 
  -9   4  16      923.56      918.55     82.51 o 
  -8   4  16       68.04       72.47     11.31 o 
  -7   4  16      171.31      165.94     12.09 o 
  -6   4  16      457.63      499.08     19.09 o 
  -5   4  16      711.05      665.20     18.79 o 
  -4   4  16      174.06      172.68     13.69 o 
  -3   4  16      281.46      303.69     11.84 o 
  -2   4  16      460.80      507.53     17.55 o 
  -1   4  16      239.27      248.71     12.24 o 
   0   4  16      457.56      432.82     19.93 o 
 -11   5  16        5.61        1.54      7.49 o 
 -10   5  16      392.58      391.01     23.39 o 
  -9   5  16      270.39      252.25     14.82 o 
  -8   5  16       11.25        4.94      8.51 o 
  -7   5  16        0.19       -0.90      5.08 o 
  -6   5  16        6.20        7.21      4.76 o 
  -5   5  16      167.16      146.17     10.83 o 
  -4   5  16      159.54      150.00     11.05 o 
  -3   5  16       71.69       46.45      7.44 o 
 -16   1  17      480.24      492.75     19.62 o 
 -15   1  17      161.93      167.12     11.34 o 
 -14   1  17       94.01       93.40      9.03 o 
 -13   1  17      222.35      233.83     15.99 o 
 -12   1  17      151.89      156.68     10.04 o 
 -11   1  17       56.33       65.77      7.28 o 
 -10   1  17      988.60      994.92     22.32 o 
  -9   1  17      615.96      608.25     16.90 o 
  -8   1  17     1457.09     1383.02     30.80 o 
  -7   1  17      422.99      448.39     16.81 o 
  -6   1  17      228.20      208.38     16.72 o 
  -5   1  17      551.59      555.18     22.93 o 
  -4   1  17      488.04      482.42     14.75 o 
  -3   1  17      243.61      255.54     10.01 o 
  -2   1  17      559.46      606.49     16.82 o 
  -1   1  17      439.41      475.75     19.63 o 
   0   1  17      340.01      335.50     20.52 o 
   1   1  17      311.78      341.28     20.56 o 
 -15   2  17        0.49        2.05      4.84 o 
 -14   2  17       34.78       28.11      6.30 o 
 -13   2  17       27.99       18.35      5.40 o 
 -12   2  17        0.00       -2.77      4.16 o 
 -11   2  17       85.70       70.04      8.71 o 
 -10   2  17        0.01        6.51      4.93 o 
  -9   2  17       52.99       45.27      7.54 o 
  -8   2  17       72.16       88.66      9.66 o 
  -7   2  17      230.38      253.64     17.63 o 
  -6   2  17      455.08      453.48     21.53 o 
  -5   2  17       37.33       21.54      5.92 o 
  -4   2  17        3.21        0.85      3.85 o 
  -3   2  17      109.69      106.76     12.00 o 
  -2   2  17       10.13        4.51      3.86 o 
  -1   2  17        6.25        1.12      3.63 o 
   0   2  17        7.33        2.30      4.57 o 
   1   2  17        1.06        7.44      6.43 o 
 -14   3  17       24.54       32.47      7.86 o 
 -13   3  17      181.18      200.04     13.54 o 
 -12   3  17       17.30       15.42      7.79 o 
 -11   3  17      832.29      797.20     24.40 o 
 -10   3  17      583.42      635.50     27.44 o 
  -9   3  17      807.30      890.25     31.67 o 
  -8   3  17       55.52       49.63     10.45 o 
  -7   3  17      338.72      307.03     19.10 o 
  -6   3  17      295.24      331.83     16.05 o 
  -5   3  17      110.66       95.21     10.13 o 
  -4   3  17      531.20      517.13     16.41 o 
  -3   3  17      954.13      945.77     24.77 o 
  -2   3  17      667.23      657.12     16.64 o 
  -1   3  17      142.10      159.10     10.46 o 
 -12   4  17      141.96      150.75     16.53 o 
 -11   4  17        3.45       -3.58      7.10 o 
 -10   4  17       58.21       58.73     11.39 o 
  -9   4  17      353.03      328.79     20.70 o 
  -8   4  17      156.06      133.21     11.79 o 
  -7   4  17      164.11      157.98     12.94 o 
  -6   4  17      191.88      200.80     13.83 o 
  -5   4  17       40.52       37.08      6.49 o 
  -4   4  17       50.50       46.79      7.14 o 
  -3   4  17       17.53       14.15      5.36 o 
 -15   0  18        3.24        2.01     11.03 o 
 -14   0  18      715.85      742.43     29.80 o 
 -13   0  18      239.04      249.21     19.41 o 
 -12   0  18       52.46       87.19     12.32 o 
 -11   0  18      341.49      363.07     22.94 o 
 -10   0  18      300.76      286.72     17.63 o 
  -9   0  18       28.69       17.95      7.01 o 
  -8   0  18     1368.29     1426.03     38.99 o 
  -7   0  18      457.52      514.14     22.58 o 
  -6   0  18     3647.90     3622.17    100.16 o 
  -5   0  18      479.34      510.52     30.89 o 
  -4   0  18       81.03       82.51     14.56 o 
  -3   0  18       65.00       79.42     15.44 o 
  -2   0  18     1610.72     1657.31     60.89 o 
  -1   0  18      209.82      197.68     21.62 o 
 -14   1  18       96.83      103.10     13.90 o 
 -13   1  18        0.48        1.76      4.68 o 
 -12   1  18        8.98        3.54      4.74 o 
 -11   1  18       51.80       46.72      6.80 o 
 -10   1  18        0.17       -1.51      4.04 o 
  -9   1  18       91.70       75.87      9.33 o 
  -8   1  18      457.33      418.57     17.41 o 
  -7   1  18        1.37       -4.47      4.47 o 
  -6   1  18        6.39        2.02      5.90 o 
  -5   1  18       59.35       72.35     11.91 o 
  -4   1  18       39.05       24.51      6.54 o 
  -3   1  18        5.77        9.87      5.56 o 
  -2   1  18       48.90       66.51     10.16 o 
  -1   1  18       16.14       18.70      7.53 o 
 -14   2  18      389.78      415.49     21.65 o 
 -13   2  18      203.74      200.22     13.66 o 
 -12   2  18      472.97      447.15     18.57 o 
 -11   2  18     1156.73     1157.10     54.05 o 
 -10   2  18      186.52      196.28     13.23 o 
  -9   2  18      313.49      340.60     20.12 o 
  -8   2  18      879.36      877.22     31.35 o 
  -7   2  18      886.21      853.24     30.56 o 
  -6   2  18       43.39       74.67     11.36 o 
  -5   2  18      419.45      391.29     21.55 o 
  -4   2  18       73.63       64.15      8.72 o 
  -3   2  18      660.13      706.09     19.04 o 
  -2   2  18      174.56      207.72     14.13 o 
 -12   3  18       40.57       33.36     10.75 o 
 -11   3  18       24.10       24.45      8.79 o 
 -10   3  18      122.71      122.28     14.65 o 
  -9   3  18       22.34       21.65      8.23 o 
  -8   3  18      117.77      118.79     14.82 o 
  -7   3  18       84.81       66.52      8.89 o 
  -6   3  18        8.53        4.72      5.67 o 
  -5   3  18        2.98       13.39      6.54 o 
  -4   3  18        0.20       -2.89      4.28 o 
  -3   3  18        0.05        4.33      4.60 o 
 -12   1  19      328.14      346.13     14.55 o 
 -11   1  19      548.47      571.95     20.96 o 
 -10   1  19      968.96      973.70     30.65 o 
  -9   1  19      508.04      500.30     32.12 o 
  -8   1  19      147.33      136.18     14.07 o 
  -7   1  19       93.09       94.25     12.80 o 
  -6   1  19      227.81      254.65     17.26 o 
  -5   1  19      220.66      239.63     16.64 o 
  -4   1  19      273.07      306.22     25.59 o 
 -11   2  19        6.96        2.51      5.82 o 
 -10   2  19       32.61       25.65      9.66 o 
  -9   2  19        0.54        0.36      6.34 o 
  -8   2  19        2.82       -0.69      7.01 o 
  -7   2  19       48.84       28.02      9.05 o 
  -6   2  19        6.38        2.43      5.53 o 
  -5   2  19      184.18      168.93     13.85 o 
                                                 
